# Supplementary material for: A proteome-wide screen of Campylobacter jejuni using protein microarrays identifies novel and conformational antigens
Source: PLoS One. 2019 Jan 11;14(1):e0210351. doi: 10.1371/journal.pone.0210351 (PMC6329530; doi:10.1371/journal.pone.0210351)
Supplement: S1 Table — (XLSX) [file pone.0210351.s004.xlsx]

## Sheet: All Proteins
strain_ID	Gene_Name	Known antigen	Rabbit_anti-C.jejuni positive	Mouse_anti-C.jejuni positive	Fip_c	Fib_c	Fip_e	Fib_e	Fip_s	Fib_s	Fip_h	Fib_h
TLJ3659	Cj1028c		1	0	19.3269	4.16267	126.457	10.3343	3.66416	6.14775	4.54668	1.22004
TLJ4967	rpmB		1	0	17.2818	7.38633	13.4036	7.32268	7.41513	8.44133	8.36206	2.25501
TLJ4613	peb4\cbf2	1	1	1	16.3985	11.3376	2.11374	4.89764	1.07759	2.80766	0.901201	1.13225
TLJ4971	feoA		1	1	15.8438	17.2304	0.0478082	0.869829	14.0445	19.2664	6.09812	2.38866
TLJ3528	NT01CJ0545		1	0	14.2731	29.1971	2.90836	6.89705	1.37459	2.18029	0.789798	1.19705
TLJ3822	pnp		1	0	13.4472	12.5562	5.06736	7.56876	1.59244	3.61265	1.73862	1.09733
TLJ5158	groEL		1	0	12.8835	29.4938	12.7278	52.399	2.17167	19.9922	5.03839	4.39339
TLJ3621	accB		1	1	12.28	41.2725	3.27707	17.6174	4.89061	31.2414	1.16782	2.16051
TLJ3708	Cj0404	1	1	1	12.0854	17.6945	1.94359	4.81514	2.99063	3.17013	1.91168	1.24217
TLJ5015	folK		1	0	11.8645	5.45257	3.52461	4.82335	8.52232	4	3.18676	1.29637
TLJ4586	Cj1621		1	1	11.7722	67.7505	0.860437	6.48634	0.759994	3.69816	0.356059	1.23928
TLJ2871	frr		1	0	11.5518	53.2396	0.948679	9.25543	0.345593	1.43087	0.579116	1.23799
TLJ2980	Cj0355c		1	0	11.3299	61.5334	0.610626	12.9119	0.690462	9.90465	0.282327	1.46157
TLJ3789	Cj0036		1	0	11.1523	3.32379	1.73374	2.14138	1.85086	1.64582	1.48423	1.18302
TLJ5220	cjaA	1	1	1	10.9407	43.4546	0.793625	8.64049	0.607664	2.59192	0.331537	1.44067
TLJ5176	ispDF		1	0	10.5847	5.28713	5.95029	5.20458	1.69566	2.85376	1.25861	1.16223
TLJ3213	Cj0143c		1	0	10.3939	5.0154	6.46306	11.8042	4.02855	5.08899	3.48716	1.25888
TLJ2609	Cj0251c		1	0	9.83088	7.03367	24.3308	18.1652	11.5913	8.24942	2.03748	1.29074
TLJ4814	htpG		1	0	9.78288	26.9372	2.21211	29.8254	0.526608	5.69792	0.643472	1.23049
TLJ3505	Cj1442c		1	0	9.77467	3.51353	4.80013	8.21207	3.51476	4.23202	3.44249	1.20923
TLJ3357	ychF		1	0	9.72754	63.7188	1.95001	24.294	0.426023	3.38808	0.793767	1.54278
TLJ5053	maf6		1	1	9.24869	6.93482	8.22922	9.03844	4.74124	5.74648	3.86771	2.08513
TLJ3825	spoT		1	0	9.18362	4.10744	6.94243	5.17215	8.53236	5.38906	6.41015	1.33503
TLJ3660	ahpC	1	1	0	9.10092	35.5342	1.67529	7.61345	5.14533	0.705722	0.747891	1.34279
TLJ3413	pgi		1	0	8.93265	4.48741	1.77919	3.64714	-3.62129	1.83644	0.923239	1.08919
TLJ3333	prfA		1	0	8.86844	13.6807	1.28693	4.2296	0.732793	3.07626	0.586164	1.10574
TLJ2974	sodB	1	1	0	8.6344	69.8962	3.55952	67.4135	1.97219	29.2916	0.251925	1.86085
TLJ4912	flaB	1	1	0	8.34232	3.12621	9.04624	6.53042	3.43484	3.1992	2.1628	1.20714
TLJ3079	Cj0469		1	0	8.34102	5.08411	6.87221	15.2406	3.06534	9.11039	1.82192	1.45211
TLJ3862	Cj1564		1	0	8.15795	15.1936	2.21596	3.13787	1.55929	1.83379	0.899274	1.16321
TLJ4966	Cj1162c		1	1	7.76073	18.4453	11.9828	58.1924	4.77163	57.4259	7.07965	8.81327
TLJ2704	NT01CJ0080		1	0	7.57839	3.68931	2.11087	2.50869	2.15465	1.8347	1.15346	1.19197
TLJ3565	clpB		1	0	7.57443	14.9473	1.84058	7.26374	0.880713	2.07457	0.691618	1.12615
TLJ2890	Cj0159c		1	0	7.45022	5.22352	1.7794	4.97716	1.11699	1.36254	2.4167	1.41208
TLJ3319	flgI		1	0	7.42178	5.77957	2.60314	12.6623	2.0885	5.61057	0.973653	1.32778
TLJ2645	ndk		1	0	7.23709	61.6803	2.04891	32.4328	0.368431	4.60101	0.34629	1.74711
TLJ3637	Cj0962		1	0	7.21933	8.78232	3.06146	3.00496	3.08888	3.1232	1.72607	1.23222
TLJ3207	flgD		1	1	7.02336	7.13102	2.66585	11.0326	0.946143	6.25466	0.551537	1.23369
TLJ2854	Cj1640		1	0	6.99163	4.02115	3.73248	4.78925	1.48693	2.175	3.15808	1.0993
TLJ4998	rpsH		1	1	6.90694	7.02972	10.192	16.4027	5.21538	9.37896	5.33843	2.16855
TLJ4828	icd		1	0	6.83894	27.0551	0.886511	4.26974	0.518041	2.22498	0.487489	1.18393
TLJ4597	Cj0771c		1	0	6.81629	4.91138	1.49226	6.27831	1.0547	2.47169	1.97748	1.49493
TLJ4974	Cj0681		1	0	6.69548	3.52988	7.70938	4.4993	10.9424	3.83463	3.91685	1.2179
TLJ5189	pyk		1	0	6.65606	10.8549	1.84065	3.62594	1.18712	1.98369	0.453589	1.33241
TLJ2840	fliL		1	0	6.56804	14.921	1.48235	2.84006	2.02878	1.7125	1.47724	1.25849
TLJ4601	peb1A	1	1	0	6.54703	7.37715	2.06817	9.97247	0.960667	4.90426	0.966817	1.37978
TLJ5114	hisF2		1	0	6.50779	5.94409	6.95613	9.36287	4.76746	7.95056	1.47525	1.43569
TLJ3542	Cj0144		1	1	6.48975	31.793	0.998262	7.29796	0.692236	2.6971	0.409906	1.47955
TLJ3696	Cj0772c		1	1	6.31843	20.6467	3.37967	7.07582	2.08441	3.65708	3.32231	2.09131
TLJ4993	rplL	1	1	1	6.28548	10.9139	7.01903	18.4365	6.88983	86.4811	5.9272	8.87192
TLJ4758	Cj0092		1	0	6.2822	7.67737	1.40686	3.48456	1.80622	1.94898	0.991054	1.26208
TLJ3526	selB		1	0	6.27008	5.47747	2.34618	2.21742	3.40168	2.12002	1.61102	1.09706
TLJ2836	Cj0247c		1	0	6.10913	7.28505	7.60372	12.4515	2.42	3.50796	2.98252	1.18181
TLJ5216	engB		1	0	6.06813	3.6745	7.19103	4.28111	2.07839	2.63838	2.81158	1.10274
TLJ3869	Cj0602c		1	0	6.06217	3.28624	10.5941	3.42065	8.8716	5.26056	7.16324	1.3505
TLJ5064	NT01CJ1382		1	0	6.0575	3.03384	4.19201	3.9244	9.15247	3.86588	1.10051	1.21225
TLJ2822	Cj0648		1	0	5.86477	3.10919	14.4003	6.51058	5.46326	3.90421	3.06243	1.18399
TLJ5055	thiH		1	0	5.8561	3.33125	4.23493	7.59756	3.46111	2.62571	1.67173	1.14393
TLJ3468	glnA		1	0	5.84845	7.69584	3.08759	5.57454	1.70699	1.96162	3.22832	1.12428
TLJ4986	NT01CJ0705		1	0	5.80128	3.69534	4.08216	3.52738	3.08122	2.47679	1.66563	1.14826
TLJ2740	Cj0327		1	0	5.6921	3.40419	1.28278	2.2196	1.28528	1.55279	0.533549	1.07413
TLJ2706	hup		1	0	5.68093	3.93493	3.48836	5.30414	3.49862	2.42	1.2455	1.15054
TLJ4787	lysS		1	0	5.63879	6.23725	2.49062	7.94121	1.3003	2.37368	0.662307	1.21402
TLJ3560	gyrB		1	0	5.51596	3.90154	3.79497	2.91038	2.54864	1.97531	2.58328	1.12848
TLJ4667	Cj0152c		1	0	5.51567	4.19995	2.32967	2.87256	2.99753	2.27717	0.752297	1.19493
TLJ3075	Cj1613c		1	0	5.49592	48.3929	1.88063	25.7273	0.630212	13.2609	0.324549	1.50089
TLJ3846	Cj0647		1	0	5.49557	3.4186	-5.6538	3.49397	6.56838	4.40396	2.76655	1.40053
TLJ3374	petC		1	0	5.41921	6.15819	1.1756	2.40604	3.64485	1.69517	1.05129	1.22433
TLJ4709	Cj0448c		1	0	5.37481	5.73925	1.58508	12.9944	2.01036	22.7275	1.02976	1.43451
TLJ4727	Cj1275c		1	0	5.31836	3.2062	1.83154	2.52476	3.09658	1.7202	1.42157	1.1056
TLJ2885	adk	1	1	0	5.29318	20.6196	0.387012	2.91891	0.36159	1.70455	0.36876	1.24521
TLJ4894	tuf	1	1	1	5.2437	12.4347	2.1784	8.68119	2.44871	19.619	1.05124	1.39075
TLJ5160	Cj0888c		1	0	5.18961	3.46498	0.976378	2.21014	1.08831	2.46954	1.28912	1.1546
TLJ3629	trmL		1	0	5.18459	3.35624	5.23022	12.2138	3.11122	1.50237	2.97983	1.24078
TLJ3670	coaX		1	0	5.12451	3.79524	6.98063	14.1382	2.66122	4.3845	1.7106	1.19301
TLJ4802	fliF		1	0	4.9978	5.99728	3.39932	5.03679	1.31755	1.96125	0.737613	1.33805
TLJ5068	Cj1279c		1	0	4.98069	4.47412	2.36886	2.33566	2.48086	2.32686	1.00076	1.15161
TLJ3729	pseB	0	1	0	4.9665	4.90883	8.76762	17.3802	2.89248	3.76821	1.7702	1.26469
TLJ3642	Cj0249		1	0	4.93312	3.27057	4.09775	7.19296	4.2469	2.84351	1.47024	1.18754
TLJ2845	Cj1321		1	0	4.89318	3.19847	11.4154	17.3037	5.84787	4.28438	2.6286	1.27576
TLJ2810	pal	1	1	1	4.89007	4.54464	4.18121	6.66199	1.55825	3.84819	1.22555	1.26993
TLJ5090	argS		1	0	4.80983	5.60012	3.57842	8.52901	2.56113	3.60476	2.7603	1.72768
TLJ3489	dsbI		1	1	4.80166	6.72767	2.68044	5.27992	1.3206	2.33817	1.2682	1.15701
TLJ2798	greA		1	0	4.78068	21.4074	0.580593	9.68732	0.174481	2.7778	0.592849	1.30389
TLJ2978	hddC		1	0	4.76604	6.80251	3.86553	10.3605	1.84025	3.132	1.48547	1.14308
TLJ3677	Cj1461		1	0	4.66366	6.33677	3.49526	7.98289	6.86374	0.974691	1.29036	1.21685
TLJ4837	Cj1365c	1	1	0	4.56077	4.81031	2.52257	7.51389	1.26275	2.99475	1.9489	1.20402
TLJ3818	Cj0262c		1	1	4.5481	30.7627	1.7837	17.6294	0.825245	3.43121	0.700144	1.7044
TLJ3728	cfbpA		1	0	4.5481	5.02226	2.98163	5.13702	1.1739	2.95493	0.633661	1.11865
TLJ2973	kpsT		1	0	4.50705	3.67586	11.9698	12.7907	3.65372	3.00141	1.93705	1.09836
TLJ4650	Cj0406c		1	0	4.50343	4.05125	1.86942	3.02948	3.12204	2.79331	4.17415	2.19005
TLJ3594	Cj0539		1	0	4.49731	3.41222	1.39428	1.72052	3.23255	1.81878	0.786367	1.04638
TLJ3643	Cj0499		1	0	4.47447	3.12687	4.54724	7.26711	2.90197	2.36135	1.46304	1.12776
TLJ5129	oorD		1	1	4.42782	3.32369	4.43159	12.0852	2.12672	8.26179	1.21087	1.64762
TLJ5010	Cj1547		1	0	4.39637	3.00976	2.24326	4.11441	2.36402	2.87623	1.60563	1.14418
TLJ2806	flgC		1	0	4.38303	4.6355	3.72892	9.40602	2.15508	4.15765	0.912798	1.13121
TLJ3844	dnaE		1	0	4.32739	3.17501	3.18307	3.89402	1.75134	2.31032	7.75821	1.10215
TLJ3835	Cj0264c		1	0	4.2697	3.41977	6.23077	9.37556	1.88743	4.40001	2.02011	1.1804
TLJ5050	amaA	1	1	0	4.26912	6.35439	1.70271	5.70635	1.73677	1.47925	0.686737	1.3666
TLJ3700	Cj0807		1	0	4.19147	13.2864	2.6243	17.1509	1.12968	4.29786	2.89125	4.82418
TLJ2815	nuoB		1	0	4.09269	3.64886	4.07815	8.48323	2.65362	2.32741	1.51113	1.21636
TLJ4715	livK		1	0	4.00711	3.42054	2.54329	2.11947	1.83353	2.41409	1.21501	1.16097
TLJ3537	macB		0	0	95.5456	2.19023	1.7855	3.34383	1.92402	2.56065	2.08077	1.08631
TLJ5161	pseD		0	0	24.7501	1.22673	2.10949	1.52099	3.07027	1.82454	0.872626	1.03037
TLJ3878	petB		0	0	21.6778	1.26892	1.82615	1.91295	2.77563	1.76502	1.40507	1.05289
TLJ3864	uvrC		0	0	16.8704	1.68964	2.03078	1.54935	4.58024	2.01165	5.13633	1.15749
TLJ3855	pif1		0	0	12.3679	2.00293	2.53313	1.61888	1.86796	2.12566	0.969129	1.05891
TLJ4781	putP		0	0	12.2131	1.23096	1.2937	1.61364	3.946	2.06564	1.42234	1.19469
TLJ3066	modA		0	0	12.1792	1.63345	6.55643	1.36705	2.19056	1.86687	2.74337	1.24345
TLJ3039	glnQ		0	0	10.7995	1.84726	10.2053	4.6689	3.09479	2.87622	1.49682	1.13936
TLJ5212	Cj1520		0	0	10.0719	0.780154	0.966765	1.53426	1.7839	1.56819	0.818971	1.10917
TLJ3583	moaD		0	0	9.58767	1.70507	1.86521	1.66801	3.39149	1.95702	1.62578	1.0852
TLJ3166	parB		0	0	9.42065	2.99143	1.60299	2.05131	2.05077	1.913	0.756894	1.10374
TLJ3017	trmD		0	0	9.13975	1.81676	8.34834	5.86624	2.68334	2.48979	2.46487	1.1816
TLJ2965	Cj0294		0	0	8.81179	2.38405	3.37424	5.90484	2.08591	3.54295	1.58078	1.13354
TLJ4738	Cj0991c		0	0	8.46547	2.74098	3.95269	2.31343	4.02579	3.48292	-4.23464	1.14707
TLJ5283	Cjp49		0	0	8.0378	1.25267	1.83127	1.31283	3.12902	1.3112	0.958578	1.06264
TLJ3119	Cj1200	1	0	0	7.73212	1.78127	8.95988	6.08251	2.15364	2.82947	6.0676	1.24502
TLJ3204	metAA		0	0	7.72483	1.40384	8.05572	5.86659	1.0742	2.65862	0.694614	1.05373
TLJ3494	Cj1302		0	0	7.7133	1.82788	2.48841	2.96587	3.87633	2.40129	15.7571	1.06073
TLJ2960	birA		0	0	7.58233	2.86338	8.53017	19.2443	2.66821	3.6879	1.30822	1.12195
TLJ3046	Cj1507c		0	0	7.5528	2.16773	3.89574	5.87847	3.86716	3.2547	6.6358	1.14935
TLJ3154	Cj0376		0	0	7.50854	1.44388	2.52204	2.10759	1.69199	1.75344	1.90531	1.10762
TLJ3266	holA		0	0	7.24823	1.6073	7.72441	8.41527	1.58371	2.58194	2.32396	1.15964
TLJ4816	nrfA		0	0	7.20333	2.29197	9.9397	2.92391	1.90581	2.41035	1.86951	1.14025
TLJ2943	Cj1435c		0	0	7.08859	2.71957	14.1219	17.9529	3.86735	5.86905	4.16489	1.1703
TLJ3859	leuA		0	0	7.01423	1.98226	2.52167	2.81859	1.24352	1.75825	1.4009	1.08299
TLJ4864	tonB2		0	0	6.96863	2.43283	3.63155	2.60244	4.10638	2.41676	1.29547	1.10444
TLJ3030	pyrH		0	0	6.95532	2.14944	5.98256	8.39216	2.3623	4.05866	25.3596	1.14017
TLJ4796	cfbpB		0	0	6.88677	1.83235	2.30456	2.38642	2.78279	1.59676	2.16585	1.16505
TLJ3220	Cj1300		0	0	6.72147	2.01066	7.65712	5.3451	2.40925	2.5488	-2.02065	1.09358
TLJ3316	Cj0037c		0	0	6.64224	1.43067	-0.054636	2.19628	3.73873	1.91079	7.73895	1.20843
TLJ3088	Cj1467		0	0	6.62809	2.17741	8.52816	3.77184	2.75695	2.45638	1.12603	1.10071
TLJ4748	Cj1295		0	0	6.55917	2.23699	8.0682	6.61579	3.30613	3.03266	1.7167	1.13811
TLJ3067	trpA		0	0	6.45106	2.83743	7.6508	13.3477	1.99715	5.00648	1.92586	1.20054
TLJ5120	Cj0949c		0	0	6.39816	1.72398	2.2926	4.8735	1.61526	3.13341	0.939207	1.11111
TLJ3837	gyrA		0	0	6.38941	2.02353	3.68275	4.68341	1.58455	2.07678	1.8389	1.20249
TLJ2962	wlaJ		0	0	6.38678	2.95875	4.38741	5.26584	2.03029	2.43947	2.86271	1.16959
TLJ2592	Cj0747		0	0	6.2944	2.04242	12.785	6.24144	5.64655	2.77454	11.1364	1.18217
TLJ3100	livG		0	0	6.17859	2.36852	11.8524	6.72936	3.66815	2.46936	1.39109	1.08453
TLJ4609	Cj0151c		0	0	6.06393	2.56667	3.54129	5.66217	1.66609	2.8736	1.72509	1.08298
TLJ2626	Cj0829c		0	0	6.04314	1.2963	12.4943	7.03114	4.1952	3.87628	1.51348	1.11292
TLJ3658	mntP		0	0	6.02149	1.70694	3.32943	2.83662	1.25085	1.79823	0.840441	1.05192
TLJ3370	tgt		0	0	5.84228	2.51417	3.8545	6.03982	2.41845	1.73447	1.85134	1.13345
TLJ3312	Cj1533c		0	0	5.79276	2.24443	3.64912	5.00116	3.25441	2.70772	1.9041	1.12215
TLJ3673	aat		0	0	5.78127	2.91919	10.2199	8.73853	6.60572	3.46497	2.14572	1.16741
TLJ4989	Cj0854c		0	0	5.69233	2.81943	6.19751	3.56921	3.18195	2.16382	2.54431	1.21566
TLJ3492	rny		0	0	5.60428	1.6994	8.03458	1.28553	2.77745	1.80885	1.97443	1.1219
TLJ3590	purS		0	0	5.54574	2.03409	1.29636	1.40009	3.9427	1.69594	1.58569	1.07982
TLJ3292	legI		0	0	5.53177	1.23545	6.49317	8.31154	2.512	2.90734	2.33498	1.175
TLJ3090	Cj0315		0	0	5.4758	2.47534	4.05951	7.57577	2.92637	3.88996	1.06219	1.13236
TLJ3788	hemN		0	0	5.43244	1.39023	4.68483	2.93093	3.10556	2.12968	1.02649	1.17327
TLJ3847	Cj1137c		0	0	5.42795	1.9592	39.1214	2.3124	4.10184	2.03851	1.70666	1.07791
TLJ3652	hydD		0	0	5.37698	2.08964	-25.8074	3.00016	3.44369	2.15681	-5.63467	1.18527
TLJ3148	Cj0957c		0	0	5.27372	2.04977	7.00765	5.04005	2.73367	2.97074	-4.47117	1.10851
TLJ3784	Cj0728		0	0	5.25273	1.76088	2.98448	4.30561	2.31312	2.22162	-1.65766	1.13124
TLJ4875	Cj1041c		0	0	5.22443	2.89146	2.02842	2.48514	3.232	2.18086	0.774816	1.11251
TLJ3826	mutS		0	0	5.21455	2.30677	3.45511	5.98379	1.53296	3.05632	0.705471	1.09007
TLJ3874	pyrC	0	0	0	5.04372	2.23988	1.96378	2.03246	5.36241	2.57783	-4.97357	1.19475
TLJ3009	neuA2		0	0	4.98735	2.4916	2.79851	6.80469	1.3446	3.84841	1.32679	1.15722
TLJ4829	flaD		0	0	4.9788	2.09811	5.89101	8.61524	4.11935	4.65189	1.73349	1.1394
TLJ3868	exoA		0	0	4.94953	1.59449	3.40242	1.78743	2.37016	2.30749	1.44053	1.10107
TLJ3133	moeB		0	0	4.88287	2.43197	3.27247	7.36564	1.77334	3.0341	1.50809	1.1112
TLJ4784	hsdM		0	0	4.88218	2.09922	5.01999	5.04739	3.25264	3.24999	5.09073	1.16417
TLJ3680	livF		0	0	4.80704	2.52375	2.65822	4.64815	2.02132	1.48458	3.44131	1.2378
TLJ4890	dfp		0	0	4.75965	1.45854	2.05767	2.1727	2.11066	2.03752	2.327	1.1187
TLJ5178	folB		0	0	4.70242	2.36008	1.24952	2.12956	1.90844	2.06143	1.2219	1.0726
TLJ5066	nuoD	1	0	0	4.69161	2.05026	6.24672	5.96429	2.12242	2.63444	1.23145	1.10738
TLJ5097	Cj0800c		0	0	4.66894	2.85753	2.9782	5.45336	1.88426	4.48359	1.87037	1.24787
TLJ2689	Cj1094c	1	0	0	4.66697	2.56586	3.37963	3.05777	2.1606	2.44985	1.1458	1.14337
TLJ4975	Cj0711		0	0	4.66331	1.56542	3.12363	1.86475	2.33212	1.98605	1.24384	1.09454
TLJ3710	mqnD		0	0	4.58726	2.29275	4.14828	5.42397	3.49287	1.88259	1.57904	1.16472
TLJ3718	Cj0385c		0	0	4.58349	1.21056	2.60369	1.98142	2.64768	1.61094	1.39392	1.07342
TLJ3029	kdsB		0	0	4.56282	2.10445	6.68484	4.69458	2.1142	2.87588	1.00266	1.05284
TLJ3821	clpA		0	0	4.54402	1.82505	2.65842	3.72582	1.95781	2.37432	1.59835	1.15794
TLJ4629	Cj0057		0	0	4.50527	2.36445	7.97393	3.76413	3.67509	2.20421	1.24661	1.0867
TLJ3348	pstA		0	0	4.48329	2.42433	3.68478	4.44555	3.1379	2.0062	1.01263	1.06506
TLJ4569	tonB3		0	0	4.4785	1.78269	1.8519	2.2603	2.83537	2.59014	2.93049	1.10483
TLJ2942	Cj1180c		0	0	4.46685	1.71409	6.64382	5.44823	2.07782	2.36037	1.93513	1.12415
TLJ3040	peb1C		0	0	4.45763	2.24262	9.39588	8.15394	3.10609	5.49594	7.77884	1.13132
TLJ3732	NT01CJ1450		0	0	4.44035	1.57229	5.08068	3.45739	4.59369	2.23751	1.25373	1.1772
TLJ2911	hisH1		0	0	4.42453	2.3328	2.34646	4.18175	1.78804	1.84482	1.26405	1.20404
TLJ3182	Cj1426c		0	0	4.42389	1.10366	1.49542	2.23553	1.85444	2.13894	0.625259	1.13006
TLJ3861	maf3		0	0	4.42197	1.15962	1.647	1.30973	1.45609	2.21156	1.31547	1.20721
TLJ3592	NT01CJ0703		0	0	4.3774	2.59683	0.933485	1.53458	1.18082	1.71115	0.512427	1.0339
TLJ2657	Cj0056c		0	0	4.36156	2.84406	6.16434	8.87484	4.93715	3.14819	1.77559	1.14532
TLJ3829	Cj1438c		0	0	4.34727	2.1472	3.0647	5.28889	1.74217	3.58992	0.665716	1.0329
TLJ3814	fliD	1	0	0	4.32908	1.45056	4.03966	6.68392	1.0938	2.83469	2.64646	1.14387
TLJ2898	Cj0584		0	0	4.30718	2.5978	4.79008	5.61436	1.99239	2.56055	2.0351	1.14722
TLJ5205	Cj0843c		0	0	4.29976	2.15667	2.59298	3.67384	1.27787	1.94266	2.83278	1.15628
TLJ3015	Cj0413		0	0	4.28625	2.44122	2.76299	3.60704	2.58416	2.02726	5.52497	1.32381
TLJ2899	Cj1049c		0	0	4.28288	1.69332	14.5223	5.13274	3.17524	2.12096	2.23202	1.08056
TLJ3875	Cj0964		0	0	4.26425	1.36864	2.8362	5.96405	1.69294	2.66957	5.69119	1.13342
TLJ2963	Cj0468		0	0	4.19265	2.56599	2.78965	3.212	1.90952	2.46426	2.48688	1.1412
TLJ3014	rpsC		0	0	4.17045	2.30157	7.63484	6.28375	2.4643	2.88019	9.57033	1.19114
TLJ4684	Cj0610c		0	0	4.15504	1.74175	4.76584	4.77448	3.04798	3.87576	3.52375	1.17489
TLJ5242	Cjp26		0	0	4.14375	2.69675	14.2498	4.26225	4.90177	3.1913	-35.1193	1.10109
TLJ4752	dnaA		0	0	4.13045	1.50857	4.0016	2.62479	1.26912	2.19791	1.34565	1.23198
TLJ2761	Cj0592c		0	0	4.08748	2.04492	2.02301	9.0002	1.57618	4.07006	0.602795	1.55279
TLJ5081	Cj0369c		0	0	4.08246	1.82302	1.58328	1.52912	2.09313	1.64755	2.12755	1.20745
TLJ4617	rlpA		0	0	4.07876	1.20787	2.56601	1.65545	2.02836	2.34646	1.08972	1.24868
TLJ3695	dprA		0	0	4.04899	2.77304	3.50059	4.8421	2.68759	2.17706	2.02683	1.12584
TLJ5183	Cj1237c		0	0	4.02876	1.1629	1.80564	1.77161	1.52396	1.78995	0.464299	1.06021
TLJ5199	mnmC		0	0	4.02876	1.94894	1.6335	2.51938	1.74669	2.70912	1.90159	1.05188
TLJ4648	cbpA		0	1	3.95935	4.23655	2.6687	10.6618	1.51606	2.84702	0.645721	1.29832
TLJ4880	Cj0906c		0	0	3.94781	2.33685	-4.35821	3.33811	2.32902	2.70203	1.13303	1.09137
TLJ2929	serB		0	0	3.94611	2.44673	2.20852	2.43315	1.36307	1.57984	0.717613	1.09759
TLJ5045	plsX		0	0	3.94561	2.03769	5.33726	5.43638	4.24798	2.92828	5.97375	1.17705
TLJ4873	NT01CJ1774		0	0	3.94547	2.09359	4.93399	8.21291	2.63118	5.005	1.9695	1.24798
TLJ4670	Cj0114		0	0	3.92753	3.00405	1.76066	2.4164	1.83584	1.95202	0.520997	1.05033
TLJ4826	topA		0	0	3.9	5.62144	2.91553	5.34423	1.05821	2.62381	0.800512	1.23492
TLJ3306	argC	0	0	0	3.89998	2.15278	4.53649	9.47192	4.67303	4.42943	5.08142	1.03448
TLJ4888	Cj0246c		0	0	3.88926	3.07532	4.07084	7.29173	2.76109	2.55152	1.38427	1.15221
TLJ3699	thiG		0	0	3.87693	4.33133	6.2243	9.89808	4.43914	3.67736	1.9445	1.28901
TLJ4723	trpB		0	0	3.84412	2.14867	2.79361	3.7815	2.65256	2.94071	3.80503	1.06751
TLJ2888	Cj1545c		0	0	3.84313	7.87479	2.18171	10.3926	4.90915	1.06073	1.03622	1.43613
TLJ4669	Cj0837c		0	0	3.84157	2.19481	2.95466	4.82627	3.40697	3.94562	5.53494	1.20725
TLJ3317	mqnC		0	0	3.83749	2.37846	3.65654	10.5587	3.79094	3.72771	0.981457	1.05505
TLJ2707	Cj1668c		0	0	3.83547	1.81644	2.19683	3.57435	1.99442	2.27256	0.624109	1.2041
TLJ3848	Cj1329		0	0	3.82625	2.58406	2.67994	2.67681	1.868	1.96437	-20.4195	1.04382
TLJ5029	folE		0	0	3.82149	2.15977	5.19445	4.42395	12.1553	5.40243	1.55247	1.33831
TLJ3006	Cj0189c		0	0	3.7703	2.01155	-16.5336	2.50184	1.79755	2.73387	1.42158	1.00956
TLJ4994	Cj0939c		0	0	3.75122	2.34291	5.20476	6.79119	2.52156	2.8374	3.07584	1.14286
TLJ4800	kpsD		0	0	3.74763	2.36487	4.75459	3.90672	1.99586	2.17977	5.49986	1.08604
TLJ5104	Cj1086c		0	0	3.73872	2.03414	2.7275	4.01763	2.17127	1.69165	0.685236	1.05202
TLJ3612	Cj0971		0	0	3.71227	3.55034	12.063	1.64034	3.52376	1.66025	1.36403	1.0558
TLJ3617	Cj1251		0	0	3.70158	2.09769	2.5549	4.78378	2.03332	2.46675	1.62821	1.14603
TLJ2709	Cj0909		0	0	3.68636	2.51541	9.43382	6.69298	2.57655	3.40525	1.84028	1.18176
TLJ3644	mobB		0	0	3.67237	1.70781	5.62517	3.23268	10.2272	1.95612	3.17802	1.12856
TLJ3607	Cj0455c		0	0	3.67048	5.46927	0.932491	3.15444	1.52181	1.89796	0.406225	1.2067
TLJ5027	Cj0420		0	0	3.66315	6.6211	1.72443	7.66667	0.721791	4.55429	0.768339	1.15689
TLJ3716	argF		0	0	3.66101	1.75429	2.44196	4.91237	2.70314	1.78069	2.24944	1.15338
TLJ2863	oorC		0	0	3.61136	4.02061	4.06963	7.62217	1.55877	2.86171	1.13206	1.22756
TLJ5247	Cjp37		0	0	3.60804	2.3278	5.30622	2.75381	7.14361	2.09381	1.74545	1.17314
TLJ2787	Cj1370		0	0	3.60264	2.6202	1.4624	3.1204	1.62522	1.57504	0.566327	1.05343
TLJ2893	hisH		0	0	3.59742	2.42689	3.80418	3.71185	1.32003	2.24456	1.58496	1.08634
TLJ3767	Cj0834c		0	0	3.58976	4.9127	1.80536	6.97301	1.49273	3.28454	1.35878	1.25378
TLJ3095	fliR		0	0	3.57853	1.43778	3.08211	2.17386	1.98971	1.60905	2.04427	1.06494
TLJ3395	Cj1136		0	0	3.57195	1.75	1.89933	2.02602	2.04163	1.70089	2.44077	1.21814
TLJ3240	Cj0123c		0	0	3.56108	2.32761	4.98039	7.4052	3.11098	2.87337	0.902308	1.06291
TLJ2953	rrc		0	0	3.55809	14.2582	2.31467	28.5624	1.09885	9.54529	0.369016	1.22342
TLJ5259	virB11		0	0	3.55235	1.92193	1.35164	6.52464	2.4727	2.41602	1.24193	1.13868
TLJ4583	peb2		0	0	3.54503	2.0601	2.90526	2.69052	2.22978	2.88606	1.4561	1.08427
TLJ4717	oorA		0	0	3.53485	1.29021	1.49517	1.71146	2.55103	2.1186	1.87671	1.07385
TLJ2896	Cj0447		0	0	3.53452	3.2746	1.01507	3.64949	1.34872	1.43884	0.424167	1.12926
TLJ3451	Cj0183		0	0	3.52616	1.96361	1.59972	1.80288	3.92063	1.81646	2.3338	1.12853
TLJ3045	Cj0944c		0	0	3.52163	1.88764	3.0629	3.33966	2.56838	2.25469	5.24288	1.20448
TLJ3609	NT01CJ0518		0	0	3.5131	1.9168	2.00975	2.45312	2.59437	1.6849	3.09429	1.10469
TLJ4623	argB		0	0	3.49393	2.19371	1.50178	2.85951	2.1425	2.71168	2.27951	1.13582
TLJ2716	Cj0280		0	0	3.4832	3.23793	5.17526	9.54941	2.07356	2.00661	60.2831	1.17194
TLJ3731	recA		0	0	3.47073	4.56367	2.02454	3.11669	2.91018	2.60838	0.734608	1.07005
TLJ5155	gatB		0	0	3.46173	1.82637	1.11431	3.85685	1.30174	2.59155	0.858317	1.08369
TLJ4564	nth		0	0	3.44587	1.94303	2.86154	3.09115	1.82059	3.32305	1.33158	1.17572
TLJ4687	Cj0358		0	0	3.42186	2.2512	1.74628	9.3527	0.814705	4.22365	0.664445	1.21408
TLJ3873	mrdB		0	0	3.4161	1.42266	4.45841	3.296	2.01898	1.51718	2.10356	1.2193
TLJ5268	astA		0	0	3.41362	3.71401	1.38591	6.76658	1.75179	2.94582	0.891076	1.43177
TLJ4605	Cj0100	1	0	0	3.37584	1.97393	1.85489	5.65242	2.30673	2.52336	1.74311	1.16479
TLJ2765	Cj0496		0	0	3.37447	2.47228	2.83441	5.70418	2.46283	2.09564	1.51847	1.12742
TLJ3101	Cj1420c		0	0	3.37349	6.2353	2.8989	22.3812	1.3202	7.10511	0.572273	1.24638
TLJ4556	Cj0162c		0	0	3.36223	2.45749	2.60242	11.3963	0.73596	2.57191	0.926053	1.23025
TLJ3626	rlmH		0	0	3.35466	1.50893	4.35483	4.80724	4.03502	2.59241	1.04359	1.14644
TLJ5279	Cjp31		0	0	3.34193	2.19619	4.30812	4.091	1.75419	1.78895	1.29932	1.08574
TLJ3056	queE		0	0	3.30467	2.13627	4.67454	7.13347	2.97759	4.02419	0.573046	1.04074
TLJ3061	tonB1		0	0	3.30122	2.74273	1.20476	2.3582	1.13752	1.9837	0.911327	1.25886
TLJ4584	mreC		0	0	3.29716	1.8193	2.52917	4.43461	1.60205	2.27705	0.851589	1.08529
TLJ5163	alaS		0	0	3.29628	2.15228	2.35627	2.30894	2.57525	2.6314	1.13959	1.22849
TLJ4579	Cj0186c		0	0	3.29274	1.34672	3.44352	2.35384	3.26646	2.22691	3.71054	1.13941
TLJ4548	rplV		0	0	3.28912	1.50908	2.57897	3.80498	0.532219	2.36595	4.99752	1.1583
TLJ2633	Cj1021c		0	0	3.28561	2.17379	5.21643	6.43918	2.3968	3.05848	4.47517	1.22072
TLJ4790	Cj1584c		0	0	3.27965	1.96779	2.11251	3.02632	2.46841	2.20821	1.09723	1.14372
TLJ3466	leuC	1	0	0	3.27068	2.13065	3.67492	4.55069	1.60652	1.81687	1.44869	1.12448
TLJ3023	Cj1514c		0	0	3.25851	2.27531	5.02322	5.64745	4.78262	4.38794	1.68984	1.12651
TLJ2788	rplI		0	0	3.25387	36.899	1.04981	25.2303	0.527094	10.5319	0.321316	1.35272
TLJ3636	aroQ		0	0	3.25056	1.17179	4.4587	3.61258	1.94843	1.2836	1.67337	1.16928
TLJ4570	bioC		0	0	3.23663	1.53301	3.15836	4.89511	2.49606	2.74604	1.21574	1.13266
TLJ4642	cstIII		0	0	3.23468	2.673	5.01236	6.13273	2.38423	2.64025	14.5663	1.30787
TLJ4909	nuoN		0	0	3.22042	1.28235	1.54525	1.6501	1.98883	1.37181	1.2498	1.0689
TLJ4807	hddC		0	0	3.19763	1.4289	2.28513	6.46318	1.50238	2.1327	1.22824	1.01874
TLJ5146	Cj1623		0	0	3.19367	1.56801	2.3656	2.29186	2.69738	1.2447	-1.10474	1.2114
TLJ4698	dnaN		0	0	3.19247	2.30343	2.47613	3.98531	2.16626	3.20696	2.80222	1.14943
TLJ3601	Cj1384c		0	0	3.19069	2.61719	8.35201	8.33276	3.15453	2.31453	16.181	1.13604
TLJ3714	dapA		0	0	3.18633	5.19815	2.6768	10.6121	1.72611	4.6702	1.54505	1.56371
TLJ4543	Cj1671c		0	0	3.18248	1.46775	8.53401	3.62316	3.04263	3.12586	3.84206	1.20659
TLJ3737	ftsZ		0	0	3.17631	2.0607	3.43669	3.26935	2.67073	1.61003	1.35631	1.09661
TLJ4782	Cj0694		0	0	3.15449	4.87116	1.74142	2.66919	2.97927	1.77058	1.52742	1.07846
TLJ3772	murA		0	0	3.14242	2.17455	6.21336	8.61498	2.52182	3.2396	0.520409	1.05037
TLJ4973	Cj0818		0	0	3.1354	2.40245	1.88852	3.49971	1.43828	2.0306	0.911252	1.11417
TLJ3288	pstS		0	0	3.13289	9.50342	1.22694	6.56628	0.753402	3.69461	0.472362	1.27782
TLJ3619	ogt		0	0	3.13078	6.14898	8.4736	16.7006	2.11984	5.19555	1.8953	1.39549
TLJ2859	cheB'		0	0	3.12416	1.63478	1.41437	2.29124	1.82983	1.56863	0.828698	1.11117
TLJ4830	cheA		0	0	3.12247	3.10024	3.39617	5.6646	1.47394	2.56544	1.07042	1.09811
TLJ4734	Cj0015c		0	0	3.10054	1.74676	2.67906	2.67342	2.73905	2.15251	1.15492	1.08643
TLJ4732	Cj0463		0	0	3.09759	1.8744	1.59221	2.2797	2.04919	1.59463	5.75802	1.27794
TLJ3195	sucD		0	0	3.09716	1.99758	2.1619	6.19949	2.2951	2.92176	2.15067	1.07796
TLJ3138	Cj1193c		0	0	3.08993	1.64098	3.00139	4.33153	2.74628	2.0185	4.11262	1.19564
TLJ3273	Cj1319		0	0	3.08118	1.97565	5.52989	9.71914	4.37093	5.28201	3.03969	1.05933
TLJ3679	Cj1574c		0	0	3.07718	3.48857	2.13631	2.84445	1.83422	1.69297	1.54908	1.33078
TLJ3809	dxs		0	0	3.07675	3.71062	3.9763	13.783	1.47524	5.06089	0.718979	1.06361
TLJ4827	chuA		0	0	3.06312	2.00697	5.62108	2.62969	1.81807	2.45018	3.8188	1.13278
TLJ3681	Cj0467		0	0	3.06073	2.40745	7.49615	8.57055	3.04682	3.40505	2.23049	1.1806
TLJ2620	Cj1558		0	0	3.06031	2.27914	1.58747	2.11429	2.76526	2.10709	0.841046	1.19357
TLJ3378	bioF		0	0	3.03572	3.32355	2.38603	2.04243	2.83473	2.10094	2.38742	1.16905
TLJ4573	cobB		0	0	3.02477	1.7473	-4.07984	2.37424	1.33439	2.34055	1.16672	1.13373
TLJ4780	cmeC	1	0	0	3.02188	1.81614	2.66725	2.5277	1.85756	2.35985	1.91147	1.0935
TLJ2730	Cj0004c		0	0	3.01655	2.3926	2.70933	5.8303	1.22642	3.09457	4.58169	1.15939
TLJ3281	Cj1637c		0	0	2.99455	2.1569	0.866181	1.95167	1.22772	1.88833	1.19203	1.08983
TLJ4628	Cj0177		0	0	2.98549	2.11998	11.7539	6.43458	2.5646	2.03149	2.5418	1.2068
TLJ2669	Cj0425		0	0	2.98461	1.93373	2.84994	4.75653	3.33694	2.67975	2.12882	1.13409
TLJ3701	frdC	1	0	0	2.96834	1.78581	3.80342	4.09022	1.60653	2.13129	5.29427	1.26586
TLJ3742	folP		0	0	2.96561	1.86809	2.1992	3.00187	2.38773	1.51842	2.16231	1.18851
TLJ3010	Cj0034c	1	0	0	2.9578	3.09101	2.96513	2.5626	3.46548	1.90423	1.69406	1.25871
TLJ5150	wlaK		0	0	2.95212	1.98163	3.04405	2.02005	3.78569	2.01182	2.35609	1.17855
TLJ3002	Cj0085c		0	0	2.94886	1.8585	5.36139	9.07552	2.88261	11.3459	2.461	1.12983
TLJ5033	coaE		0	0	2.94884	1.71012	3.44382	7.92834	2.90943	2.7389	1.6422	1.08113
TLJ4651	Cj0022c		0	0	2.94719	1.27853	1.34614	1.81124	2.15481	2.02825	4.30568	1.13831
TLJ4915	Cj1336		0	0	2.94631	1.37247	12.4602	5.26999	3.04283	2.85798	3.07497	1.15121
TLJ5182	tpx		0	0	2.94189	1.81799	8.1927	2.01983	5.86354	2.25514	1.12131	1.08957
TLJ2636	Cj1513c		0	0	2.93209	1.90292	3.31305	14.34	1.03639	4.09328	0.757984	1.20053
TLJ4565	Cj0424		0	0	2.93094	3.23931	0.632559	3.93495	0.728477	2.6224	0.947582	1.16295
TLJ3161	tyrA	1	0	0	2.92845	1.43478	1.98098	2.04375	2.51967	2.46291	2.24843	1.12802
TLJ3616	dps	1	0	0	2.92812	1.71862	2.85462	2.19984	2.328	1.78711	1.26669	1.20711
TLJ3499	secD		0	0	2.92248	2.35197	2.31375	2.51857	14.3103	1.64791	1.0613	1.0537
TLJ3872	hemE		0	0	2.92116	2.06564	2.17694	5.15714	2.6245	2.34318	2.25957	1.12881
TLJ5240	Cjp21		0	0	2.91849	1.51562	1.68729	1.56751	4.52073	1.84473	1.56868	1.12041
TLJ4647	Cj1648		0	0	2.89248	2.79415	2.55257	2.28087	1.93644	2.48155	0.856163	1.1223
TLJ4917	feoB		0	0	2.88199	1.64791	1.2253	1.50329	16.1827	1.50573	2.81471	1.114
TLJ5177	Cj1138	1	0	0	2.87526	1.37747	0.992042	1.69353	0.633879	1.2541	0.552775	1.07673
TLJ5140	Cj1497c		0	0	2.85637	1.85433	1.86901	2.71425	1.89949	2.59046	0.718206	1.12194
TLJ2977	Cj1277c		0	0	2.85605	2.77669	12.0217	11.5799	3.28442	4.5494	1.47409	1.2203
TLJ4808	aspS	1	0	0	2.83009	2.29173	3.25089	5.4541	2.48664	3.46883	3.19719	1.12113
TLJ2844	rpsE		0	0	2.83004	2.11651	4.87249	7.07599	1.85972	2.16154	2.01732	1.16967
TLJ5022	Cj1026c		0	0	2.82818	1.99472	2.42006	6.34074	1.76672	2.87882	1.89932	1.31838
TLJ4797	kefB		0	0	2.82363	1.53701	1.41882	1.59735	2.05853	1.6326	1.81923	1.01992
TLJ4653	Cj0773c		0	0	2.81856	1.86279	2.11961	1.46185	2.37439	1.78973	26.7558	1.08472
TLJ2916	Cj0617		0	0	2.81238	1.65255	1.66589	2.11385	2.37217	1.50324	1.47883	1.1403
TLJ3516	Cj1099		0	0	2.8087	2.22585	4.83498	5.73505	2.8985	2.16346	1.60109	1.12682
TLJ2782	NT01CJ1653		0	0	2.80574	1.25919	1.52662	1.5976	2.63782	1.51005	7.10794	1.16046
TLJ2846	hslV		0	0	2.803	17.8845	0.935965	8.34959	0.940863	5.57146	0.33874	1.55767
TLJ3665	Cj1043c		0	0	2.79124	3.0064	7.25526	11.6726	1.6062	2.50969	2.57249	1.13418
TLJ3084	Cj1419c		0	0	2.78597	3.20923	3.45341	24.0518	1.07959	6.90061	0.700202	1.22308
TLJ2838	Cj0540		0	0	2.78162	2.39341	4.38573	5.08053	1.3526	2.81118	1.5231	1.15348
TLJ3391	sucC		0	0	2.77478	2.85991	4.8726	6.66277	2.43432	1.9652	2.16246	1.2216
TLJ4831	pflA		0	0	2.7591	1.5213	2.24147	2.74953	1.6843	2.76217	0.642875	1.16763
TLJ3624	Cj0295		0	0	2.75707	1.8527	7.10835	3.67951	3.66222	2.57906	0.88901	1.04754
TLJ3032	Cj0128c		0	0	2.75577	2.7955	4.21209	4.80431	1.94266	2.99549	0.901714	1.10116
TLJ4595	Cj1541		0	0	2.75443	1.41701	8.03363	3.03112	1.4331	2.75632	1.35753	1.12707
TLJ4674	corA		0	0	2.75338	2.74676	2.577	2.75938	2.65135	1.57643	1.26021	1.11028
TLJ4710	wlaE		0	0	2.7504	1.34162	2.93138	1.95752	4.09153	2.24988	4.6517	1.09495
TLJ2710	rplU		0	0	2.74999	2.25208	1.61745	2.63169	1.89802	1.84456	0.706187	1.15346
TLJ2982	purQ		0	0	2.73109	2.60654	7.17505	9.00205	1.24359	3.61367	2.0033	1.17538
TLJ3730	waaC		0	0	2.73103	1.64615	3.44604	3.58687	1.99494	2.1844	1.38833	1.20098
TLJ3630	Cj0721c		0	0	2.72886	1.57366	2.02011	1.8806	4.12079	2.09256	1.11717	1.15401
TLJ3203	Cj0604		0	0	2.72281	2.18233	2.38217	4.59663	3.29119	3.01494	0	1.03103
TLJ4903	bioA		0	0	2.72155	1.50687	1.76968	2.31237	1.64752	1.52571	0.995071	1.14072
TLJ4871	NT01CJ1739		0	0	2.71911	2.04839	7.87748	5.80814	2.99964	2.81379	1.12953	1.27339
TLJ3507	Cj1377c		0	0	2.7079	1.33898	3.2408	2.32052	7.50919	2.129	1.56432	1.06792
TLJ4649	gpsA		0	0	2.69726	2.35065	2.08692	5.61443	2.95794	2.7358	5.6938	1.47615
TLJ3299	flgS		0	0	2.6933	2.34338	3.70811	8.77774	2.4038	3.82005	0.952963	1.05763
TLJ2725	Cj0427		0	0	2.69167	4.04449	4.36537	8.73766	2.42983	2.97245	1.91583	1.30231
TLJ3817	Cj0204		0	0	2.67616	1.44394	3.21376	2.22294	3.92338	1.99891	2.31276	1.08148
TLJ2830	Cj0014c	1	0	0	2.66694	2.25541	7.26043	11.3485	2.03661	2.76405	0.952928	1.1688
TLJ3130	dsbB		0	0	2.6668	1.86349	2.50829	4.30347	1.7114	2.73078	2.08101	1.10351
TLJ2984	tpiA		0	0	2.65632	1.43072	4.09449	2.55475	3.69477	2.39605	1.3052	1.06047
TLJ5203	gatA		0	0	2.65163	1.75012	2.5178	1.72342	5.99938	2.27054	1.1235	1.12393
TLJ3579	Cj0739		0	0	2.63935	1.54158	1.80946	1.4575	2.79705	1.85388	1.62521	1.10308
TLJ4910	Cj0030		0	0	2.63859	1.2253	2.09983	2.73506	1.29912	1.67558	1.24339	1.22111
TLJ4673	Cj1633		0	0	2.63758	1.13773	1.69729	1.88831	1.19425	1.59153	0.767959	1.19618
TLJ4588	peb3		0	0	2.62925	2.89626	2.09946	2.83974	1.98537	2.13958	1.02222	1.18459
TLJ5235	Cjp14		0	0	2.62846	2.11141	2.53498	5.09526	1.7704	2.64487	3.29466	1.44033
TLJ4671	moaA		0	0	2.62823	1.49917	4.80116	2.46446	2.05236	2.42331	2.34697	1.09435
TLJ5281	Cjp40		0	0	2.62166	1.75786	1.72214	2.36301	1.63093	1.81272	2.27425	1.11998
TLJ2897	Cj0058		0	0	2.62144	1.44527	3.05958	2.72687	1.28306	2.00927	3.3824	1.16473
TLJ4711	Cj1068		0	0	2.61824	1.47183	2.35627	1.55726	2.28969	1.78174	1.39778	1.11838
TLJ3260	Cj0553		0	0	2.61787	1.67929	2.5592	2.60157	2.93717	2.05272	2.21032	1.28175
TLJ4771	Cj1345c		0	0	2.61644	2.2862	1.74958	2.44253	1.59546	2.51359	0.754399	1.10715
TLJ4876	Cj0021c		0	0	2.61256	1.31214	6.68696	4.55427	3.42148	2.23727	0.972181	1.12247
TLJ3561	pheT		0	0	2.61001	2.82728	2.16645	3.44455	2.09476	1.83175	0.816438	1.11737
TLJ3853	racS		0	0	2.60095	1.33169	1.37101	1.6116	1.61961	1.51487	5.25001	1.18363
TLJ3522	Cj0033		0	0	2.6005	2.15665	22.1732	1.88152	2.74646	1.60054	0.593873	1.02221
TLJ2906	Cj1417c		0	0	2.5982	2.79701	2.72215	5.66336	1.00041	2.21575	5.33337	1.86363
TLJ4914	wlaL		0	0	2.56707	1.62498	1.95387	1.7003	3.01619	1.90217	1.89739	1.19095
TLJ2862	Cj1210		0	0	2.5509	1.84419	1.80259	1.84378	2.37941	1.32735	2.01476	1.1321
TLJ2760	rpsM		0	0	2.54186	7.32796	2.1794	10.4717	1.25121	3.39437	1.12597	1.83625
TLJ2749	cas2		0	0	2.53505	3.10543	2.17988	6.07567	1.86938	2.28916	2.12177	1.10658
TLJ3577	Cj0974		0	0	2.53103	1.7434	2.15952	2.13117	3.23856	2.1899	1.5714	1.05919
TLJ3513	hydB		0	0	2.52011	2.19317	2.88821	5.84198	2.01108	2.90333	1.613	1.08908
TLJ2750	Cj1563c		0	0	2.51844	1.98096	2.77738	2.39852	2.00583	2.27139	1.33643	1.10589
TLJ4812	fliK		0	0	2.5181	2.38895	0.722496	3.36311	0.742126	1.95636	0.426724	1.43328
TLJ5102	recN		0	0	2.51699	1.91632	1.73902	4.33493	3.22233	1.86233	1.80012	1.11422
TLJ3371	Cj0846		0	0	2.51654	2.31355	2.84867	3.37022	1.69532	2.20679	3.33211	1.09252
TLJ3263	cadF	1	0	0	2.50581	1.5756	2.59059	3.46529	4.22711	1.85788	-15.1588	1.11807
TLJ4911	dsbD		0	0	2.50166	1.63117	1.92548	1.60269	2.39803	1.63976	1.09143	1.10929
TLJ4859	Cj1556		0	0	2.49863	2.91132	1.31289	5.83051	0.897805	4.74736	1.0431	1.175
TLJ3653	rimM		0	0	2.49672	2.54682	2.87608	4.33499	7.03558	1.15988	2.00104	1.29692
TLJ3456	cetA		0	0	2.49181	1.61855	3.34877	1.55916	2.80803	2.03124	2.27842	1.15574
TLJ4702	trmA		0	1	2.48784	2.5264	4.06435	7.34485	2.78725	2.57531	1.00702	1.11379
TLJ3824	Cj0411		0	0	2.47402	1.73116	3.2755	2.85535	2.51017	2.53684	0.656224	1.10498
TLJ3602	Cj1145c		0	0	2.47183	2.15209	1.88026	4.01286	1.61716	1.49385	1.8749	1.12096
TLJ4578	fliA		0	0	2.46005	2.00587	1.67895	5.90148	1.76652	1.81434	1.5654	1.11431
TLJ2996	Cj1083c		0	0	2.45482	1.58124	3.55542	3.91538	2.6901	2.17217	1.90337	1.13849
TLJ2641	Cj1216c		0	0	2.45071	1.94397	0.635242	1.13047	1.38584	1.57311	0.944707	1.10625
TLJ3852	Cj1432c		0	0	2.44559	1.7908	1.85377	1.52329	2.6997	1.65318	1.35172	1.24369
TLJ3687	Cj0705		0	0	2.43424	1.72521	1.75179	3.01596	-4.98457	1.31033	1.331	1.17953
TLJ3464	Cj1009c		0	0	2.42489	1.04268	1.31796	1.84218	1.68657	1.36852	1.69033	1.13655
TLJ5148	Cj1484c		0	0	2.42403	2.13016	2.30786	4.43545	1.20344	2.42646	1.5234	1.19328
TLJ5145	nuoJ		0	0	2.42274	1.84411	2.01403	1.91664	2.49193	1.66523	1.45817	1.24987
TLJ3246	Cj0561c		0	0	2.4221	1.1432	1.84916	2.08908	1.48615	2.56768	1.31821	1.13597
TLJ5168	Cj0530		0	0	2.41657	1.50091	1.78064	1.68036	1.90597	1.52655	1.44019	1.17249
TLJ3856	Cj1007c		0	0	2.41596	1.12775	1.1983	1.55873	2.05033	1.5839	1.88304	1.15841
TLJ3087	tlyA		0	0	2.40486	2.39123	4.84252	4.16434	3.72523	2.0647	1.79623	1.10689
TLJ3104	Cj1166c		0	0	2.40416	1.38064	3.64201	3.68734	3.02594	2.21148	1.96504	1.198
TLJ3188	Cj0063c		0	0	2.40118	2.66238	5.63645	3.09854	1.0232	1.89567	0.685218	1.17482
TLJ5273	topA		0	0	2.39663	2.33079	1.96448	2.69935	3.56816	3.20816	1.42729	1.27747
TLJ2667	rpsP		0	0	2.39301	2.75011	4.31976	5.62819	2.38043	2.22693	5.88115	1.14634
TLJ5085	gltD	1	0	0	2.37924	2.39649	2.64042	4.43284	3.10198	2.3766	2.33698	1.08109
TLJ3572	cmeF		0	0	2.37132	1.36769	0.871045	1.53064	2.55581	1.68909	2.17802	1.09683
TLJ3366	Cj0645	1	0	0	2.37046	1.63333	4.02321	7.23634	2.15947	2.34068	1.76497	1.12883
TLJ4697	hemN		0	0	2.36994	1.29182	1.19706	1.66684	1.47389	1.58158	1.55421	1.166
TLJ3704	Cj1582c		0	0	2.3629	1.54243	3.78038	6.26281	2.84271	1.96861	2.34548	1.23085
TLJ2920	Cj0823		0	0	2.35695	1.49889	1.29956	2.09927	1.39564	1.51423	1.80934	1.14962
TLJ3615	Cj1025c		0	0	2.35221	1.46874	4.49774	3.71284	3.59943	2.33407	1.12665	1.06171
TLJ5198	Cj1421c		0	0	2.3505	1.47361	2.05162	1.51136	1.68967	1.37659	0.946166	1.11184
TLJ3663	Cj0928		0	0	2.33751	1.79969	1.41376	1.57855	3.17477	1.80721	2.25452	1.15151
TLJ3282	galE		0	0	2.33652	1.87265	6.24027	6.75558	3.98181	3.87411	1.29194	1.08874
TLJ3058	Cj1627c		0	0	2.32554	1.96291	5.97512	5.00311	2.0656	2.74831	4.7777	1.11966
TLJ3050	Cj0075c		0	0	2.32392	4.22303	15.3721	10.448	4.67387	5.73118	2.79225	1.32244
TLJ4558	atpH		0	0	2.31789	1.96339	2.58955	2.76192	1.84342	2.61584	1.84559	1.13848
TLJ3785	tig		0	0	2.31566	1.94021	1.76464	2.04719	8.27686	2.25388	1.12147	1.08543
TLJ4680	ansA		0	0	2.31358	1.30871	2.32724	2.9871	2.08363	1.94186	1.24772	1.12192
TLJ5105	panD		0	0	2.30241	0.90669	2.085	1.7626	3.03524	1.32154	1.30855	1.09136
TLJ4889	Cj0184c		0	0	2.28444	1.13704	3.20904	5.2614	0.928443	1.93408	1.21316	1.14352
TLJ4760	purF		0	0	2.28385	2.10724	2.05223	3.57294	2.20281	2.62677	1.23249	1.06786
TLJ3057	Cj0901		0	0	2.28018	1.27086	1.83657	2.61396	3.75549	2.0632	1.62065	1.26116
TLJ5263	Cjp30		0	0	2.27338	1.85164	1.76492	2.34808	2.00317	1.6057	1.70362	1.25619
TLJ2643	Cj0270		0	0	2.26803	20.7191	0.814072	22.3616	0.377886	3.65491	0.335611	1.49454
TLJ3739	truD		0	0	2.26628	2.01504	3.32586	2.84587	2.4543	1.54639	1.67	1.20399
TLJ2842	rplF		0	0	2.26347	1.52567	1.27735	2.42741	2.29935	1.69691	1.1693	1.1535
TLJ2958	Cj0594c		0	0	2.25975	1.91751	3.35611	3.91699	2.53004	2.26654	0.781391	1.23607
TLJ4589	ceuD		0	0	2.25303	1.57278	3.45821	2.47064	1.85558	2.16388	3.36862	1.17372
TLJ4582	Cj1532		0	0	2.24886	1.82294	2.97689	3.17376	1.78388	2.01313	1.2968	1.29551
TLJ2959	Cj1677		0	0	2.24858	1.41328	9.31039	4.34054	1.91671	3.26702	1.12386	1.12134
TLJ3830	Cj1367c		0	0	2.23992	1.43948	2.78389	2.64799	1.48286	2.01714	6.14994	1.11118
TLJ4616	waaV		0	0	2.23548	2.33765	1.6794	4.05737	1.53197	2.86751	0.853134	1.25306
TLJ4704	Cj0557c		0	0	2.23365	2.41593	3.92024	5.28993	2.56777	2.02067	4.57241	1.0807
TLJ2955	Cj0618		0	0	2.2333	1.49525	7.68458	10.9828	2.64528	4.18383	0.933634	1.19043
TLJ5095	glmS	1	0	0	2.23082	2.77154	8.33673	4.5787	1.35056	2.48591	0.800785	1.10055
TLJ2947	cysE		0	0	2.22424	5.66618	3.92356	16.9356	1.62862	5.34985	0.689744	1.1974
TLJ5038	murB		0	0	2.21758	1.52709	9.38902	4.7069	2.96432	1.72296	1.07644	1.16908
TLJ3662	Cj0809c		0	0	2.21507	2.1271	2.09796	4.05396	1.69793	1.63296	1.11723	1.26639
TLJ2987	Cj1227c		0	0	2.21327	2.29019	6.11427	6.22965	0.839545	2.76716	1.11971	1.03631
TLJ3473	Cj0598		0	0	2.20555	1.4542	1.39596	1.78033	1.90347	1.70786	1.14426	1.18055
TLJ4980	NT01CJ0060		0	0	2.19673	1.55685	1.55638	2.52002	1.80393	1.50032	1.39177	1.12712
TLJ2678	Cj0364		0	0	2.19564	27.129	0.413666	17.0894	0.183915	2.89798	0.288066	1.71297
TLJ2816	petA		0	0	2.19486	1.78826	1.8001	2.30448	1.74811	2.51803	1.38703	1.33345
TLJ2931	Cj1208	1	0	0	2.19013	2.93836	2.94487	2.20414	1.08319	2.02873	2.80685	1.17499
TLJ5011	Cj0910		0	0	2.18762	1.62597	2.29161	2.1903	1.06817	2.15435	1.31072	1.11089
TLJ3634	coaD		0	0	2.18403	2.10758	1.83783	4.2492	1.53076	1.77562	1.09453	1.22843
TLJ5009	Cj0341c		0	0	2.17965	2.30909	2.16233	3.29727	1.82062	1.58736	2.25642	1.20278
TLJ3711	ccoP		0	0	2.17752	1.93935	1.57088	2.12186	1.97353	1.65764	0.908908	1.23672
TLJ3566	flgE2	1	0	0	2.17587	5.5579	0.775641	6.54794	0.939569	3.17407	0.384771	1.08624
TLJ5070	Cj1687		0	0	2.17239	3.54446	3.71749	21.8212	3.75761	2.18095	0.910042	1.26546
TLJ3384	Cj1215		0	0	2.16904	1.48739	3.2041	3.02091	1.42616	1.98509	1.39371	1.09859
TLJ3272	Cj1280c		0	0	2.16525	1.51708	1.37234	2.64352	0.902082	1.78057	1.14356	1.24971
TLJ4901	Cj0805		0	0	2.16281	1.27656	2.01017	1.73726	5.8907	2.09713	0.708308	1.09652
TLJ4862	Cj1361c		0	0	2.16259	1.29199	57.839	3.73587	2.73906	3.01717	1.21337	1.0735
TLJ4897	Cj1492c		0	0	2.15747	1.63225	2.61261	5.5132	1.10919	2.50551	0.995273	1.09507
TLJ4654	hemH		0	0	2.15529	1.41527	1.32946	1.91163	1.18954	1.54993	1.19593	1.2266
TLJ4881	Cj0732		0	0	2.15234	1.33868	1.74799	3.11981	2.41428	1.64026	4.3659	1.0821
TLJ3773	kgtP	1	0	0	2.15137	0.858412	1.52494	1.68066	2.63389	1.86081	1.0297	1.09793
TLJ2741	Cj1053c		0	0	2.15001	1.53507	1.92026	2.13117	2.59333	1.62136	1.48414	1.14237
TLJ3783	selA		0	0	2.14974	2.72368	5.78643	7.17331	2.14656	2.56689	2.64176	1.18769
TLJ4662	ldh		0	0	2.1474	1.96629	3.11008	4.22642	1.66699	2.55096	1.00736	1.12264
TLJ2914	Cj0963		0	0	2.14711	2.14412	4.4239	5.97015	2.36358	1.64333	1.44472	1.09845
TLJ3490	Cj1194		0	0	2.14425	1.54692	2.10912	2.94699	3.40121	2.0994	0.99052	1.11862
TLJ3003	Cj0700		0	0	2.13221	2.46141	4.17156	10.7404	2.7842	5.48	2.2977	1.22079
TLJ2933	rpsD		0	0	2.12382	1.9771	2.00675	2.48501	2.021	1.29901	0.967253	1.04758
TLJ3548	kpsC		0	0	2.12197	1.87108	0.453392	1.84038	2.40329	1.68769	2.56445	1.07325
TLJ3807	speA		0	0	2.1177	1.38988	2.05722	3.71214	2.93932	2.79388	1.1736	1.08761
TLJ3511	ilvI		0	0	2.11573	2.48576	5.14822	11.7284	2.07357	2.70197	-12.8151	1.1302
TLJ3682	rplA		0	0	2.10249	2.27701	3.00626	3.86214	1.24668	2.20688	2.23097	1.12355
TLJ2769	Cj1020c		0	0	2.1015	2.46764	5.21811	5.22684	2.1729	3.92987	1.03718	1.19351
TLJ3198	zupT		0	0	2.10078	1.51074	2.08893	2.36579	2.16552	1.5199	1.42501	1.1314
TLJ2794	Cj0668		0	0	2.10005	1.63076	3.48111	4.1983	2.3973	1.55831	4.99858	1.12836
TLJ3793	cysS		0	0	2.09834	1.88496	2.82485	2.69686	2.28274	1.63184	1.31763	1.15906
TLJ5132	Cj1173		0	0	2.09831	1.31733	1.90546	1.79167	2.12397	1.64991	0.989113	1.16958
TLJ4907	radA		0	0	2.09715	1.36559	6.74499	3.7714	2.51431	2.08685	0.629881	1.10854
TLJ3632	moaC		0	0	2.09679	2.01982	2.34939	2.36204	2.12586	1.7659	2.85533	1.25631
TLJ2971	Cj1256c		0	0	2.09591	1.74001	1.43546	3.66483	1.09814	2.22055	0.849746	1.17653
TLJ3858	fumC	1	0	0	2.09581	5.35436	5.79495	9.77103	1.24173	3.78463	1.02949	1.34955
TLJ5200	Cj0849c		0	0	2.08701	1.42905	5.4626	1.25253	1.9856	1.90892	1.09868	1.04858
TLJ3803	pycB		0	0	2.06693	1.58571	4.45688	4.67187	3.5678	2.66555	0.786042	1.05586
TLJ4990	Cj0062c		0	0	2.06339	1.88855	1.70567	2.20188	3.03374	1.57618	1.32009	1.29804
TLJ3380	Cj1515c		0	0	2.06298	2.54886	3.58649	7.29489	1.94731	2.18309	0.865625	1.10796
TLJ4872	pdxJ		0	0	2.0603	1.91287	1.53775	3.17842	1.04401	1.88452	0.8006	1.25747
TLJ3127	Cj0556		0	0	2.05576	2.46464	2.10226	9.43519	1.60093	3.4131	1.23225	1.18981
TLJ4612	truB		0	0	2.05555	1.4514	4.64589	4.34792	1.61139	3.05997	1.81506	1.17008
TLJ4842	Cj0591c		0	0	2.04487	2.89503	2.06081	6.59619	2.39084	6.06319	1.04019	1.13819
TLJ2657	Cj0056c		0	0	2.04181	4.19764	4.76269	14.6735	2.32708	4.32685	1.14073	1.32878
TLJ5142	Cj0788	1	0	0	2.03522	1.73782	2.62242	5.43932	1.76699	2.61094	1.02125	1.0938
TLJ5107	Cj0090		0	0	2.03042	1.94851	2.82227	7.47348	1.83276	2.9728	2.11589	1.27914
TLJ5209	cjeI		0	0	2.02939	1.32157	3.41207	1.46385	3.22573	1.79903	0.885591	1.04244
TLJ3689	pstB		0	0	2.02771	1.64479	4.27634	4.39825	4.07077	2.72015	1.07113	1.04248
TLJ3372	cydB		0	0	2.02723	1.2262	1.45322	1.92193	2.8917	1.83798	0.816826	1.06042
TLJ5109	Cj1254		0	0	2.02304	2.49327	5.05857	9.16649	2.64094	4.32213	1.2753	1.11514
TLJ2774	Cj0635		0	0	2.01411	1.7118	4.46925	7.50893	3.21193	2.80795	3.04559	1.09333
TLJ3529	flgK	1	0	0	2.01389	1.38873	2.31699	2.25362	2.53282	1.72919	-2.89878	1.13567
TLJ3684	Cj1581c		0	0	2.01022	2.04209	3.47395	3.98684	2.63956	2.03719	1.56233	1.14152
TLJ3210	Cj1608		0	0	2.00736	2.19655	3.62433	6.40852	2.18146	2.56213	2.69843	1.17346
TLJ3193	Cj1631c		0	0	2.00675	3.83675	2.11969	6.18655	2.54093	4.56483	0.854678	1.38883
TLJ3219	msrP		0	0	2.00243	3.69559	1.9426	21.1599	1.14758	4.42474	0.627168	1.36558
TLJ5267	Cjp46		0	0	1.9979	1.83597	1.33737	4.06746	2.89564	2.46038	1.59658	1.10238
TLJ5162	Cj1155c		0	0	1.99598	1.48802	4.16315	2.65487	3.36083	1.94734	1.30899	1.06637
TLJ2715	trxA		0	0	1.99512	15.3269	1.49679	16.0321	1.75878	14.1442	0.369988	1.97312
TLJ3715	Cj0937		0	0	1.993	1.37423	2.46002	2.41991	1.66941	1.50022	1.93922	1.15561
TLJ5121	dxr		0	0	1.9892	1.3852	1.69371	2.01563	0.892455	1.81217	0.705106	1.08217
TLJ3720	rsmH		0	0	1.98693	2.32492	2.96063	7.86038	1.3455	3.13263	0.404029	1.06168
TLJ3675	Cj0156c		0	0	1.98273	2.17196	1.77407	6.06319	1.63963	3.26993	0.491696	1.19658
TLJ4604	napH		0	0	1.97477	1.57287	3.88143	2.34354	4.0617	2.18863	0.756782	1.05413
TLJ5284	Cjp51		0	0	1.96916	1.9098	2.37704	2.60371	2.43342	2.3633	1.77961	1.62804
TLJ4743	Cj1588c		0	0	1.96838	1.53735	2.04489	1.73883	2.80436	1.64428	2.46838	1.16878
TLJ5087	Cj0621		0	0	1.96764	2.63652	3.2178	8.55089	1.28261	3.33608	0.974971	1.24121
TLJ3403	ackA		0	0	1.96718	2.53923	2.4158	3.31855	1.79223	1.74264	1.29406	1.2378
TLJ4678	Cj1199		0	0	1.96646	2.3088	2.08491	21.4887	1.03024	6.5633	0.651417	1.18473
TLJ5211	ctsR		0	0	1.96477	1.48776	1.60553	1.57216	4.24947	1.7793	0.867992	1.09219
TLJ3802	lepA		0	0	1.95971	1.93984	3.58614	8.03454	1.35802	3.18654	0.862389	1.08624
TLJ3229	mdh		0	0	1.95115	1.3506	2.55958	3.6608	1.77238	2.08926	0.822627	1.18615
TLJ5175	metN	1	0	0	1.9492	1.46609	2.08661	1.49155	-4.94328	1.61715	2.08049	1.07023
TLJ3556	hypF		0	0	1.94677	2.58421	3.31428	8.27089	2.6616	2.2982	1.99274	1.14739
TLJ3656	Cj0229		0	0	1.94043	26.6286	1.21171	17.3384	0.560741	4.96921	0.418414	1.56595
TLJ3082	Cj1084c		0	0	1.9357	1.72501	3.41489	2.59745	2.60635	2.0106	0.541662	1.04025
TLJ2981	mqnA		0	0	1.93343	1.61957	3.38175	3.43427	2.81101	2.15349	1.42234	1.30711
TLJ3587	tatA		0	0	1.93315	1.41238	0.778028	1.42941	2.1682	1.57993	0.875261	1.09
TLJ3774	gltA		0	0	1.93137	1.34892	3.37711	3.13033	3.90068	2.19017	0.646224	1.05077
TLJ3758	lysA		0	0	1.92954	1.79564	0.824285	1.89172	2.87369	2.217	0.584564	1.07157
TLJ4788	pta		0	0	1.9286	1.40373	1.92649	5.14117	1.10017	2.00916	1.02085	1.3699
TLJ4646	cmoB		0	0	1.91616	4.70918	4.3788	15.5579	1.44928	3.61814	0.790812	1.28458
TLJ3597	Cj0876c		0	0	1.91521	1.426	1.13719	1.61366	2.06539	1.78179	1.14086	1.07701
TLJ4566	Cj0038c		0	0	1.91436	2.23825	2.18448	3.52603	1.3396	2.33646	2.17288	1.03256
TLJ4835	Cj1678		0	0	1.91412	1.22912	1.9475	2.8107	1.05766	1.75275	1.24584	1.08448
TLJ3495	cydA		0	0	1.914	1.20051	2.00333	3.40184	2.30918	1.50724	1.84566	1.14461
TLJ4820	rnj	1	0	0	1.91092	2.60798	2.48003	5.61679	1.92286	3.75206	1.22425	1.12614
TLJ5269	virD4		0	0	1.9099	1.87895	1.36863	2.51224	1.27627	1.31878	1.0902	1.18774
TLJ3549	Cj1101		0	0	1.90892	1.91513	5.57772	6.90584	2.95186	2.72026	2.49322	1.08732
TLJ4904	murE		0	0	1.90562	1.699	4.62753	8.53623	2.51281	4.13736	2.35535	1.15087
TLJ3318	Cj0881c		0	0	1.90297	2.10138	7.80252	6.76911	3.17131	2.54779	1.45613	1.12545
TLJ2784	rpsI		0	0	1.90111	1.97527	2.36025	4.551	1.62885	2.18098	0.768351	1.08436
TLJ3135	chuD		0	0	1.89913	1.71224	2.12059	2.72265	1.48751	2.96834	1.31763	1.15806
TLJ5197	kdpD'		0	0	1.89743	1.85997	1.50774	1.89611	2.14805	1.66688	1.93363	1.30441
TLJ3392	xseA		0	0	1.89374	2.63391	1.79722	2.77058	1.94141	1.68603	2.67406	1.17178
TLJ4891	Cj1684c		0	0	1.89277	1.28801	3.27534	2.70029	3.34347	1.58805	2.65689	1.15523
TLJ4590	hisJ	1	0	0	1.89222	1.8736	3.04259	3.39895	1.72774	2.46942	0.715323	1.13746
TLJ3845	Cj0519		0	0	1.88263	1.74724	4.52892	2.36592	4.20213	2.581	2.32938	1.14523
TLJ3410	murD		0	0	1.88054	1.98068	2.37464	3.57842	3.29036	1.74725	2.24206	1.16062
TLJ3778	Cj0555		0	0	1.87887	1.34234	2.17681	3.22797	2.71904	1.7786	2.15244	1.09919
TLJ3568	polA		0	0	1.87714	1.50043	3.89372	3.71699	4.0285	2.47968	1.16691	1.11478
TLJ5122	Cj0208		0	0	1.87219	1.77453	2.06113	7.10312	1.46876	2.7783	0.686394	1.27315
TLJ4905	gltX		0	0	1.86951	1.30502	9.34941	5.02518	2.97667	3.18999	8.192	1.16123
TLJ5214	pgpA		0	0	1.8686	1.89241	2.28998	2.52706	1.60022	1.54767	1.19196	1.19833
TLJ3879	pyrC2		0	0	1.86515	1.66854	8.54977	3.18423	1.1947	2.45907	2.15586	1.10056
TLJ3877	Cj1440c		0	0	1.86084	1.40627	1.13128	1.70093	2.22029	1.6929	1.35523	1.14639
TLJ2789	Cj0133		0	0	1.85666	1.50664	21.3717	3.25847	3.8808	2.27051	1.94789	1.09689
TLJ3060	motB		0	0	1.85666	1.33573	1.81511	1.85613	2.69871	1.80356	3.04022	1.06871
TLJ3452	Cj0089		0	0	1.85156	1.54057	5.25943	3.30514	2.30668	1.94919	1.4678	1.20488
TLJ4863	Cj0362		0	0	1.85107	1.96479	4.53693	2.60053	21.399	1.51709	0.844116	1.02278
TLJ4761	Cj0934c		0	0	1.84992	1.78205	4.39696	5.69739	2.80511	1.95315	1.5566	1.28634
TLJ2877	Cj1372		0	0	1.8461	2.3091	1.40242	13.8248	0.560234	4.18427	0.380907	1.18709
TLJ3860	Cj0412		0	0	1.83561	1.64757	3.77395	2.41391	2.82094	1.88817	-1.24843	1.12884
TLJ2874	purN		0	0	1.83543	5.81106	1.81775	15.7051	0.488044	2.95741	0.541202	1.15386
TLJ3004	Cj1383c		0	0	1.83533	2.69748	9.81207	10.5457	2.95398	4.43148	0.90851	1.1688
TLJ3209	Cj0948c		0	0	1.83322	1.48189	2.18398	2.4633	2.56726	1.8912	1.33544	1.13389
TLJ4692	aroB		0	0	1.83255	1.45837	1.62849	2.27021	1.60956	1.6931	0.910815	1.14567
TLJ4884	cmeA		0	0	1.82753	1.63888	4.72525	2.68399	2.11015	2.60486	21.7409	1.0843
TLJ4636	Cj0860		0	0	1.8211	1.28705	2.32448	2.0072	5.6824	1.24602	0.802047	1.0978
TLJ3871	mltG		0	0	1.81911	1.74495	2.45748	2.61827	3.55951	1.60305	1.76276	1.30594
TLJ4961	pTLJ03		0	1	1.81858	12.5136	1.44572	19.5772	0.810772	9.95	0.30414	1.64815
TLJ3806	dnaG		0	0	1.81331	1.25173	1.2604	1.45682	2.09791	1.51381	1.505	1.1426
TLJ5123	Cj0567		0	0	1.81247	1.54942	1.24662	3.75508	3.06654	2.2048	1.22059	0.996454
TLJ3047	tatC		0	0	1.80699	2.42534	4.56237	9.28542	2.73939	3.64236	1.79401	1.25249
TLJ4719	nhaA1		0	0	1.8046	1.39039	2.67742	2.97831	3.32079	2.09846	1.93838	1.21513
TLJ4693	fabH2		0	0	1.80161	1.81809	1.49138	5.31345	0.60236	3.63416	0.907136	1.1251
TLJ4883	Cj0268c		0	0	1.79745	2.93393	3.63942	4.09672	2.03031	2.31584	1.23121	1.24401
TLJ2889	tmk		0	0	1.79392	1.93603	2.21395	2.60731	2.52997	1.61636	1.95225	1.04226
TLJ4621	Cj0730		0	0	1.79208	1.03798	2.81702	1.92236	2.68345	1.83978	0.834586	1.05472
TLJ4982	nuoK		0	0	1.78574	2.44254	2.62083	5.91667	1.41285	2.65251	1.76023	1.26755
TLJ3623	Cj1258		0	0	1.78214	2.741	4.93092	7.23128	2.28693	2.93658	1.21771	1.11752
TLJ3425	glmU		0	0	1.78186	1.74339	3.32051	10.9661	1.45575	3.41799	1.4097	1.13085
TLJ5036	Cj0261c		0	0	1.78138	1.6465	3.6149	3.36791	4.60557	2.34573	-0.726285	1.06787
TLJ2936	Cj1720		0	0	1.78057	1.6034	1.95231	2.28583	2.52665	1.41932	2.30432	1.14956
TLJ3144	thiD		0	0	1.77749	3.67067	3.16766	23.9083	2.29657	7.42932	0.816084	1.26376
TLJ3192	Cj0569		0	0	1.76564	1.44946	3.92857	1.53444	3.03359	2.12884	1.54025	1.06546
TLJ3707	panB		0	0	1.76088	1.93801	2.54728	4.18926	-0.254447	1.48162	2.22812	1.14373
TLJ2998	dut		0	0	1.75968	3.26408	2.73345	8.13366	1.44223	3.20453	0.488597	1.16722
TLJ3876	Cj1320	1	0	0	1.75777	1.6376	2.83846	2.66801	3.2362	2.26208	1.74146	1.11879
TLJ4822	kdpB		0	0	1.75775	1.8146	2.62778	4.85659	1.91564	2.00778	1.07699	1.11556
TLJ4868	exbB1		0	0	1.7517	1.73157	1.20407	3.99005	2.40113	2.4796	5.54961	1.1514
TLJ3661	nssR		0	0	1.74925	11.2589	1.60016	8.15699	1.16169	4.08887	0.722175	2.8499
TLJ5226	Cj0150c		0	0	1.74427	1.82592	0.745214	3.06226	0.719336	2.71596	0.578528	1.11941
TLJ3215	Cj1042c		0	1	1.744	1.4964	3.3867	6.02381	0.987522	2.67527	2.7924	1.11215
TLJ3377	hydA		0	0	1.74395	2.14317	3.58808	5.31628	56.0328	1.92426	1.25231	1.06438
TLJ3234	napL		0	0	1.73989	1.34336	2.64576	2.38815	1.65671	1.96956	8.0327	1.17152
TLJ2983	racR		0	0	1.73895	10.1406	0.866042	17.2623	3.60628	48.8863	0.367443	1.35406
TLJ3339	Cj0737		0	0	1.73837	1.11574	4.55834	1.8489	1.69904	2.03486	5.74936	1.12086
TLJ2618	Cj0978c		0	0	1.73768	2.29283	2.12333	5.9727	1.43683	2.87862	0.709392	1.42172
TLJ3052	cmeE		0	0	1.73671	1.7182	2.47885	6.74134	0.890872	2.81441	1.12139	1.12854
TLJ3053	Cj1542		0	0	1.73482	2.00004	3.28993	6.31786	2.14048	3.94694	0.667616	1.21806
TLJ4630	Cj0142c		0	0	1.73276	1.36924	1.90733	2.38796	1.17159	1.69733	1.30645	1.1086
TLJ2684	uxaA_prime_2		0	0	1.73197	1.75031	3.38794	4.75897	2.50031	2.48996	2.85772	1.258
TLJ3870	Cj0719c		0	0	1.73118	1.913	1.34787	7.69826	0.853058	2.58987	0.528728	1.10687
TLJ2850	rplE		0	0	1.72473	1.66439	3.3739	3.34259	4.32624	1.35199	1.92487	1.11364
TLJ3342	wlaC		0	0	1.72457	2.48228	3.11729	3.78601	1.68611	1.75539	2.37576	1.11891
TLJ3416	maf7		0	0	1.72355	1.3734	4.09315	2.98724	2.9638	2.10529	2.74619	1.12376
TLJ2905	Cj1374c		0	0	1.71803	1.65125	1.36123	2.435	2.41037	1.72596	1.94393	1.16786
TLJ2601	rpmH		0	0	1.7178	1.90734	2.66541	11.4592	2.4074	4.19183	5.28396	1.78413
TLJ3120	Cj1298		0	0	1.71746	1.69672	4.05599	2.69641	2.42402	2.21965	0.912616	1.10531
TLJ3690	Cj0920c	1	0	0	1.71424	1.31632	1.51741	2.13491	2.58325	1.53921	2.14321	1.12151
TLJ3777	arsB		0	0	1.71392	1.44854	3.37775	3.33008	3.22055	1.6672	1.26091	1.12478
TLJ3843	Cj1476c		0	0	1.7134	1.48605	3.34333	3.41066	3.24195	2.93688	1.76769	1.11237
TLJ3751	Cj1257c		0	0	1.71084	1.44181	9.70448	2.33002	3.46554	2.0269	1.01296	1.07033
TLJ3614	Cj0232c		0	0	1.70982	1.53341	1.26748	2.43504	2.30255	1.70631	1.94888	1.17155
TLJ4742	Cj1375		0	0	1.70343	2.03152	2.26966	3.71966	2.67374	1.66136	0.975125	1.17913
TLJ5278	Cjp29		0	0	1.70138	1.508	3.5436	2.58043	0.748393	1.49462	0.683889	1.1487
TLJ3786	dcuA		0	0	1.70015	2.13203	4.94928	7.072	3.25944	1.98563	0.460587	1.05559
TLJ3351	pdxA		0	0	1.6987	1.51899	2.3943	2.62721	3.35651	1.72794	3.44138	1.22752
TLJ3865	carB		0	0	1.69855	1.38705	7.88786	1.975	1.57249	1.73653	1.48643	1.15282
TLJ3190	Cj1069		0	0	1.698	2.53186	1.47078	3.39048	1.56624	1.86983	2.10586	1.13045
TLJ3664	Cj0201c		0	0	1.69479	1.29955	0.741484	1.50057	1.92699	1.67852	1.63205	1.20523
TLJ3324	pyrD		0	0	1.69391	1.06236	1.5874	1.87762	1.77459	2.00614	0.796154	1.14991
TLJ5286	Cjp54		0	0	1.69191	2.17501	2.39474	3.39723	2.70958	1.52413	1.41551	1.14595
TLJ5073	aroA		0	0	1.68709	4.38646	4.05573	25.0892	1.63959	5.4295	0.613483	1.11954
TLJ3804	pbpC		0	0	1.68439	1.54654	1.62812	2.21996	3.25339	2.16342	1.44437	1.18537
TLJ2660	Cj1723c	1	0	0	1.68244	2.19429	3.04295	7.64323	1.52938	3.27093	1.19225	1.1746
TLJ3611	rpiB		0	0	1.68216	1.64512	2.62167	3.01702	2.37766	1.56108	1.67907	1.12562
TLJ3430	flgR		0	0	1.67972	2.22069	0.874453	1.71877	2.62333	1.66297	1.38207	1.0761
TLJ3763	Cj0484		0	0	1.67872	1.33076	2.2172	1.91229	3.43939	1.38198	0.615268	1.05568
TLJ2851	apt	1	0	0	1.67811	1.62798	2.93974	3.48141	2.03767	1.51718	1.53302	1.22445
TLJ3657	exbB3		0	0	1.67589	2.10845	1.31231	1.82499	1.79748	1.61008	2.42347	1.14731
TLJ4580	Cj0045c		0	0	1.67509	1.65945	4.94684	3.16698	1.20908	2.8033	3.61683	1.08182
TLJ3838	ileS		0	0	1.67357	1.44472	3.24518	3.08912	0.801431	1.64313	0.959001	1.12419
TLJ5252	Cjp47		0	0	1.67225	1.90177	2.39902	2.82438	1.92095	2.09098	0.797937	1.22064
TLJ5094	nuoL		0	0	1.67142	1.3827	2.43198	2.57984	3.85917	1.58385	2.22983	1.06124
TLJ3674	Cj0073c		0	0	1.67129	1.32529	4.25168	2.47182	5.16383	2.66106	1.75446	1.16367
TLJ3375	pseC		0	0	1.66961	1.41747	2.8105	2.39202	2.47525	1.37894	1.78294	1.1388
TLJ4745	murC		0	0	1.66635	1.49123	2.06184	2.26822	3.87844	2.28233	1.04623	1.07555
TLJ2696	Cj0848c		0	0	1.66507	1.92594	2.35981	3.59778	2.57022	2.19948	1.07116	1.14804
TLJ5172	Cj0265c		0	0	1.66485	1.36177	1.80304	1.6867	4.60682	1.9084	2.88167	1.18832
TLJ5185	dccS		0	0	1.66209	1.96986	2.2346	2.25793	3.47053	1.25162	4.25249	1.18345
TLJ2950	fdhB		0	0	1.66077	1.77668	6.32521	9.88454	3.80373	3.09468	0.776697	1.14873
TLJ5219	lgt		0	0	1.65552	1.56173	4.11454	5.07082	2.39161	2.02462	0.929779	1.09576
TLJ3727	ceuE		0	0	1.65354	2.23285	2.35808	23.5135	0.732527	5.13568	0.61149	1.19402
TLJ3223	livH		0	0	1.6523	1.49491	2.20383	3.67804	2.36406	1.5504	0.718465	1.11186
TLJ2855	maf		0	0	1.65211	1.58331	2.95887	3.09344	3.94792	1.72236	2.04043	1.10263
TLJ2993	Cj0153c		0	0	1.65166	2.27144	3.1294	6.73381	2.45696	2.63471	1.5285	1.22513
TLJ3761	Cj1305c		0	0	1.65072	1.2097	2.30217	2.7407	1.78172	1.59785	1.67658	1.16968
TLJ3854	Cj0716		0	0	1.64149	1.67724	7.50063	6.26938	4.71432	2.9683	3.17308	1.22734
TLJ4733	sstT		0	0	1.63784	2.82261	3.54584	6.04732	1.95242	2.2839	1.72777	1.17668
TLJ3702	Cj0485		0	0	1.63781	1.26587	1.87579	3.58901	3.65161	3.0416	0.900609	1.18561
TLJ5196	Cj0145		0	0	1.63682	3.43939	1.19593	3.90325	0.450736	1.82389	0.177215	1.10659
TLJ3476	flhF	1	0	0	1.63652	1.28894	1.93586	1.99646	1.8813	1.80493	1.79512	1.11801
TLJ2949	dsbA		0	0	1.63308	2.50436	3.72196	8.91291	1.57846	4.2297	1.17715	1.17824
TLJ3762	hisS		0	0	1.63269	2.74459	3.14817	4.83353	1.29572	2.64182	1.48946	1.2037
TLJ4631	nadK		0	0	1.63228	2.0284	2.6427	8.04638	0.847765	3.90583	1.77803	1.22311
TLJ3268	tilS		0	0	1.63128	1.38443	11.4815	8.37206	2.07647	2.6869	1.58606	1.02452
TLJ3091	Cj1011		0	0	1.63102	1.68142	2.30188	3.33379	3.87635	2.61451	2.63284	1.12997
TLJ5206	Cj0238		0	0	1.62976	1.90307	2.07979	3.04116	1.44111	1.14257	1.03701	1.08408
TLJ3620	smpB		0	0	1.62804	1.52805	2.44923	2.42363	1.84099	1.38821	2.30887	1.10208
TLJ5181	lspA		0	0	1.62279	2.29094	1.96949	4.25764	1.80168	1.74297	0.771236	1.14701
TLJ5236	Cjp15		0	0	1.62242	2.11631	1.61039	5.36653	1.26499	2.60863	1.47938	1.08618
TLJ3401	kpsS		0	0	1.60984	2.22151	2.91592	3.14764	4.80195	1.67364	1.99145	1.19106
TLJ2739	Cj1546		0	0	1.60935	1.77817	2.536	3.40021	3.20841	2.01714	1.81614	1.15243
TLJ4594	ispE		0	0	1.60887	2.23134	2.96251	9.85403	1.58985	4.19669	1.93599	1.22637
TLJ3820	cstA	1	0	0	1.60209	1.26097	1.95165	2.7735	2.24503	1.53002	1.07327	1.1563
TLJ4992	crcB		0	0	1.59996	3.47692	2.3914	3.31901	1.87269	2.20538	1.80022	1.192
TLJ3834	nuoG		0	0	1.59961	1.59613	1.41516	2.34168	1.5977	2.08439	2.26242	1.14843
TLJ4878	wlaD		0	0	1.59952	1.84932	3.45753	2.40958	2.80612	1.59187	1.02496	1.08765
TLJ3199	Cj0600		0	0	1.5964	1.30685	1.79713	1.66753	8.3232	2.15322	0.72452	1.04327
TLJ4685	ribD		0	0	1.59351	2.1905	1.4438	5.7759	2.94163	2.38507	1.71463	1.1052
TLJ3170	accD		0	0	1.58841	1.79951	5.31463	3.43721	2.88163	2.11385	2.7924	1.1229
TLJ2747	dgkA		0	0	1.58418	3.27039	4.99083	11.0925	3.13436	2.73594	1.54469	1.2157
TLJ3757	tyrS		0	0	1.58252	3.46933	3.26763	12.8549	1.45455	4.06231	0.93277	1.23388
TLJ4661	Cj1429c		0	0	1.58048	1.52235	3.34696	4.68344	2.65349	2.27662	1.03999	1.18597
TLJ3810	mnmG		0	0	1.58003	1.81085	4.20771	4.19795	1.85035	3.14557	0.480857	1.06716
TLJ4700	ispG		0	0	1.57494	1.37383	3.42912	1.81305	2.03994	1.89901	1.08623	1.12263
TLJ5111	mapA		0	0	1.57454	1.29947	3.02754	8.85278	1.00286	2.52758	1.10678	1.09411
TLJ2921	Cj1115c		0	0	1.56568	2.76058	2.21807	5.80952	1.1721	2.73053	1.73038	1.14592
TLJ3382	legG		0	0	1.56548	7.21403	0.997377	12.373	0.424479	2.99602	0.263902	1.14416
TLJ2714	Cj0309c		0	0	1.56302	1.93307	4.32937	6.56489	2.74515	2.41931	7.25513	1.21136
TLJ4754	Cj0560		0	0	1.55988	1.26844	1.25369	1.46162	3.08137	1.94383	1.33664	1.03618
TLJ2988	modB		0	0	1.54665	1.85554	1.96099	2.36378	1.31993	1.28182	1.46725	1.19921
TLJ4772	Cj1660		0	0	1.54026	1.92553	3.38112	4.5869	2.43776	2.2369	2.54183	1.13733
TLJ3672	Cj0879c		0	0	1.53707	1.53934	3.86262	2.50484	2.30269	2.23422	1.38025	1.05435
TLJ4660	Cj0741		0	0	1.53541	2.77783	1.34526	6.93521	0.840599	2.44289	1.27856	1.1718
TLJ3179	metF		0	0	1.5352	1.31053	4.53335	4.11015	2.52066	2.63059	1.54917	1.08708
TLJ3303	nrdB		0	0	1.53516	2.62855	1.29929	2.66566	0.576957	2.83065	0.537289	1.1598
TLJ3012	Cj0524		0	0	1.53233	1.50364	2.30977	2.65999	1.14185	2.13746	2.4018	1.1134
TLJ3367	cca		0	0	1.52895	3.01871	2.74602	4.53002	3.74321	2.10296	2.41307	1.26238
TLJ2708	Cj1174	1	0	0	1.52621	1.47643	1.80949	1.90978	2.44655	1.4795	1.36403	1.21929
TLJ4893	Cj1241		0	0	1.52403	1.30147	2.01402	1.98421	3.18488	1.81408	0	1.09452
TLJ4757	Cj0935c		0	0	1.52139	1.32935	1.29217	1.63145	2.54618	1.53649	0.850431	1.07909
TLJ5059	moeA2		0	0	1.51671	7.70129	0.447576	0.967716	1.57882	6.30389	0.962809	1.43856
TLJ4899	glyA		0	0	1.51637	1.2001	19.5078	2.81971	3.49197	2.48028	0.659582	1.05738
TLJ5270	Cjp36		0	0	1.51406	1.4265	2.23935	1.93558	3.71241	1.86845	1.97012	1.07546
TLJ3669	Cj0286c		0	0	1.50908	1.46669	1.80455	3.10188	3.04193	1.58971	1.34434	1.2215
TLJ2735	Cj0815		0	0	1.509	1.52575	1.64776	4.09643	1.20318	1.42635	1.33654	1.22062
TLJ2946	Cj0733		0	0	1.50355	1.60684	4.20542	3.34106	2.33641	2.64695	1.1845	1.07346
TLJ2779	rpsL		0	0	1.49998	1.69668	3.70279	2.70468	2.89136	1.64855	1.1854	1.07051
TLJ5233	Cjp08		0	0	1.49876	7.70043	5.60978	24.5544	1.21951	6.72782	0.611323	2.6291
TLJ3536	metG		0	0	1.49843	2.13946	4.02373	5.00097	4.85191	2.64026	2.99629	1.0765
TLJ4600	Cj0825		0	0	1.49684	1.25194	1.83639	1.80359	5.10129	2.03309	0.864879	1.106
TLJ4545	Cj1325		0	0	1.49636	2.11079	2.81954	8.52455	1.8881	2.3497	1.23365	1.13889
TLJ2781	fabZ		0	0	1.49525	1.70651	1.5681	1.809	2.09045	1.53245	3.58046	1.17167
TLJ3625	Cj1653c		0	0	1.4904	1.18009	2.68766	2.41094	1.7137	2.40912	0.906625	1.17151
TLJ3011	Cj0495		0	0	1.49035	2.31327	2.47874	4.02325	1.17136	2.64774	0.845526	1.13102
TLJ3521	Cj0019c		0	0	1.48959	1.57343	1.86869	1.94296	2.67648	1.92563	2.03668	1.23869
TLJ2979	Cj0440c		0	0	1.4894	5.33162	2.80881	12.5113	0.998486	2.06837	0.731402	1.37577
TLJ4676	Cj0124c		0	0	1.48726	1.82238	1.942	2.50955	2.76757	1.86802	1.6205	1.20409
TLJ4557	infC		0	0	1.4867	5.70916	1.3951	3.9725	0.499264	5.32666	0.727837	1.27249
TLJ3228	Cj1244		0	0	1.48576	1.2855	4.23221	2.7245	3.02377	2.35736	1.71129	1.14098
TLJ2722	rnpA		0	0	1.48345	1.80679	3.5469	6.08418	2.25053	2.54881	1.55792	1.18204
TLJ2780	exbD2		0	0	1.48311	3.7997	1.34401	5.14686	0.986572	2.62087	0.487907	1.41991
TLJ2733	Cj0959c		0	0	1.47928	2.54157	3.02582	6.46547	2.36595	2.2067	1.36106	1.32169
TLJ3379	hsdS		0	0	1.4765	1.85322	2.2347	3.38091	1.6863	1.49742	2.08556	1.32651
TLJ3768	cbrR		0	0	1.47606	1.68772	1.91531	3.59691	2.59336	1.63862	1.1259	1.25472
TLJ3132	bacA		0	0	1.46629	1.84305	2.96525	5.80412	1.80169	2.13866	1.07088	1.0776
TLJ2795	Cj0436		0	0	1.46376	1.9276	2.32282	4.14163	1.81169	2.0394	0.848445	1.10757
TLJ4675	chuB		0	0	1.45976	1.46776	2.94179	2.56324	2.37293	1.55818	3.43907	1.11643
TLJ5245	Cjp33		0	0	1.45871	1.84133	1.29886	5.45342	1.18887	2.65506	1.01133	1.16191
TLJ3094	Cj1680c		0	0	1.45856	1.36472	1.41134	1.96978	1.43648	1.93061	2.15067	1.09504
TLJ2952	Cj1721c		0	0	1.45509	1.7098	2.92013	5.27135	2.31879	3.18881	0.42296	1.08731
TLJ2882	recR		0	0	1.45383	3.49876	1.29762	5.48862	0.661827	2.36534	0.817335	1.49834
TLJ4641	atpG		0	0	1.45366	1.57375	1.42335	2.90915	0.827664	1.70322	1.27653	1.15435
TLJ5133	Cj0331c		0	0	1.45082	1.12821	1.69621	3.17986	0.578406	1.64522	0.832184	1.38956
TLJ3251	ceuC		0	0	1.44617	2.27565	0.625678	1.38734	2.23499	1.54419	5.44714	1.18944
TLJ5088	guaA		0	0	1.44611	1.7436	3.09711	2.86975	2.11556	2.01523	1.79955	1.10666
TLJ3376	pseA		0	0	1.44598	2.79342	3.71308	10.5353	1.33072	2.33673	1.98948	1.26356
TLJ3298	mnmA		0	0	1.44553	1.17446	1.0641	2.86101	1.02179	1.95192	1.78907	1.32967
TLJ2951	nuoI		0	0	1.44425	1.64402	10.5031	4.68603	2.61038	2.98045	1.24729	1.1336
TLJ3141	Cj0729		0	0	1.4344	1.29195	5.70826	2.95601	5.32419	2.12488	0.922399	1.05203
TLJ2999	pfs		0	0	1.42777	1.66939	3.16134	5.02602	2.54889	2.64954	0.823036	1.26006
TLJ2922	NT01CJ0468		0	0	1.42345	1.37879	2.36857	2.81834	2.74004	2.34098	1.44539	1.20725
TLJ2839	Cj0703		0	0	1.42246	1.37724	1.36866	1.5534	3.63993	1.93797	1.16749	1.18869
TLJ3867	Cj0011c		0	0	1.41757	2.08659	1.00056	4.03731	0.9181	2.7652	0.418624	1.22929
TLJ3021	Cj1380	1	0	0	1.41605	1.12485	4.34575	2.79752	1.18078	2.09608	1.73482	1.10316
TLJ3431	Cj0006		0	0	1.41228	1.66234	-4.23344	1.42126	3.17391	1.43741	1.45413	1.08912
TLJ4804	proS	1	0	0	1.41165	1.29025	5.08061	4.13024	2.49677	2.50995	1.2172	1.07366
TLJ2901	Cj1649		0	0	1.40772	1.85494	1.56568	6.96656	0.936546	3.18601	0.3433	1.19444
TLJ4622	pyrF		0	0	1.40767	1.31036	3.69616	2.41818	1.56964	1.62124	1.03874	1.14557
TLJ3151	thiL		0	0	1.4071	1.23201	20.0916	3.45472	2.32939	2.62762	0.818145	1.03723
TLJ5025	Cj1450		0	0	1.40493	1.62436	1.86604	2.08729	2.86199	2.33144	1.78537	1.1073
TLJ3033	iamA		0	0	1.40207	1.25894	2.9376	3.77456	1.27861	2.30403	0.942084	1.15671
TLJ3791	Cj1394		0	0	1.40114	1.94739	2.02689	3.11882	1.89516	1.56652	1.6213	1.15322
TLJ4572	flgH		0	0	1.39798	1.64935	1.6836	1.96994	3.08411	2.51011	0.520643	1.04483
TLJ3633	Cj0375		0	0	1.39595	1.83589	2.77463	5.99265	0.8013	2.06936	1.03289	1.10236
TLJ5276	Cjp23		0	0	1.39302	1.75799	2.79946	2.80402	3.08473	2.26621	2.32581	1.27547
TLJ3631	Cj0908		0	0	1.3918	1.53269	4.81459	4.96065	2.4274	2.63902	2.323	1.26088
TLJ2775	Cj1460		0	0	1.39092	1.48363	2.61756	1.88545	3.92443	2.19248	0.582305	1.04769
TLJ5144	Cj1247c		0	0	1.39002	1.72798	4.12684	2.90538	49.0301	2.36718	1.33138	1.0716
TLJ3083	Cj1416c		0	0	1.38954	1.59669	3.69807	2.82569	1.75845	1.92168	1.88772	1.08866
TLJ3746	kdtA		0	0	1.38876	1.23658	1.00994	1.71875	1.48639	1.37058	1.27663	1.13201
TLJ3598	Cj0970		0	0	1.38666	1.19124	2.28588	1.3004	2.40798	1.73469	5.79636	1.09524
TLJ3639	ppi		0	0	1.38496	1.50675	3.92529	4.55859	3.70366	2.40666	1.06554	1.13585
TLJ4849	Cj0135		0	0	1.38385	1.41462	6.0415	6.76523	3.80502	2.75171	1.56004	1.25257
TLJ2875	cdtC		0	0	1.38072	2.15163	2.63185	11.6304	0.969321	4.36357	0.33434	1.24592
TLJ3471	Cj0074c		0	0	1.37921	1.27818	3.39755	2.75877	3.06207	2.06674	3.22154	1.15464
TLJ2989	rnc		0	0	1.37736	2.40864	1.08675	15.3791	0.26437	4.11762	0.302082	1.2225
TLJ2745	rplT		0	0	1.3752	5.03704	2.73158	15.9598	1.63196	6.12455	2.40536	1.92596
TLJ5153	Cj0430		0	0	1.37427	1.3758	2.52325	7.57833	2.66044	1.42872	0.700695	1.0982
TLJ3589	Cj0968		0	0	1.37303	1.9724	1.80798	5.76464	1.25095	2.23977	1.04978	1.11412
TLJ3354	dapE		0	0	1.37186	4.97184	1.12712	6.90434	1.48178	3.28781	0.691101	1.65305
TLJ3126	Cj0352		0	0	1.36916	1.14919	1.06377	1.29506	1.81858	1.62919	0.75161	1.07712
TLJ2663	Cj1169c		0	0	1.36159	1.6216	0.870551	2.33645	1.07036	3.3354	0.891083	1.39635
TLJ3398	ald_prime_14		0	0	1.36153	2.29013	4.32268	6.14608	1.75216	1.70355	1.51417	1.1421
TLJ4714	iamB		0	0	1.35873	1.5626	4.5692	6.17678	2.50032	2.90051	1.20153	1.17564
TLJ5192	nuoM		0	0	1.35686	1.16966	1.27215	2.21265	2.35678	1.67117	0.779814	1.08398
TLJ4805	Cj0975		0	0	1.35368	1.68123	5.68656	7.55808	1.84579	3.39443	1.16158	1.2797
TLJ4976	Cj0667		0	0	1.35248	2.02219	5.90122	18.8414	2.5772	5.28186	1.06575	1.16693
TLJ4637	Cj0947c		0	0	1.35082	1.47545	3.87381	6.7457	0.991505	2.74472	1.15796	1.17171
TLJ2603	Cj0417		0	0	1.34991	1.50666	8.99662	18.576	2.53205	8.00764	0.820242	1.20508
TLJ3328	fba		0	0	1.34959	1.47406	4.06849	2.78165	2.34371	2.22363	1.6324	1.1548
TLJ2828	cheW	1	0	0	1.34888	1.89778	3.90675	6.07559	2.14326	1.33619	2.35179	1.13903
TLJ2835	grpE		0	0	1.3483	9.99145	3.26061	67.6976	2.19361	12.7709	0.653089	1.75932
TLJ5237	Cjp17		0	0	1.34739	1.75352	2.72541	3.23206	3.25096	2.29876	2.02383	1.29241
TLJ3857	Cj1249		0	0	1.34472	1.42996	2.66854	1.80582	2.58147	1.62815	0.723033	1.11475
TLJ3645	Cj1191c		0	0	1.34406	1.48048	2.6132	2.91112	2.52638	2.17943	0.895328	1.09947
TLJ3417	eno	1	0	0	1.33993	1.54542	3.02144	4.04199	2.2487	2.47573	1.30926	1.20992
TLJ4681	nuoH		0	0	1.33916	1.24618	1.65055	1.5199	3.13222	1.93908	1.10536	1.03965
TLJ2719	Cj1322		0	0	1.33687	1.36607	2.14266	3.84418	1.29861	1.39751	1.32767	1.21051
TLJ3227	Cj1087c		0	0	1.33556	1.57814	1.62748	2.345	2.44933	1.98721	1.20222	1.08481
TLJ3117	aroE		0	0	1.3344	1.55323	4.15721	6.2567	2.95413	3.00965	1.06413	1.10503
TLJ2737	Cj0200c		0	0	1.33176	1.75136	1.47077	3.58801	1.03741	2.94657	0.650366	1.25068
TLJ2841	pgsA		0	0	1.32915	1.63034	1.68811	2.16937	1.97331	1.76603	1.34295	1.13274
TLJ4856	Cj1153		0	0	1.32895	2.85586	2.17072	6.84749	1.1127	2.0388	0.719053	1.18564
TLJ4627	lepP		0	0	1.32779	2.35502	1.41869	4.34501	2.00594	1.61888	0.627714	1.13009
TLJ2818	Cj0266c		0	0	1.32635	2.32707	3.75865	6.8884	3.44651	2.54666	1.7341	1.20067
TLJ3454	sdaA	1	0	0	1.32521	2.13015	3.69201	4.69963	1.38887	1.67481	1.55401	1.17002
TLJ3647	Cj1002c		0	0	1.32483	1.47524	2.04134	4.2995	1.69459	1.76624	1.91733	1.20592
TLJ2701	Cj0395c		0	0	1.3173	1.62091	3.20817	2.99281	1.65352	1.5836	1.62561	1.18081
TLJ3146	Cj0722c		0	0	1.31609	1.26432	3.69126	2.75138	3.3875	2.16993	1.76774	1.23306
TLJ2783	nuoA		0	0	1.31521	1.20604	3.10061	1.64545	3.61782	1.38169	2.89783	1.08948
TLJ3733	Cj0505c		0	0	1.31496	2.46093	1.31121	6.54306	0.856379	2.52616	0.7488	1.57362
TLJ3389	Cj1038		0	0	1.31388	1.25422	1.65326	2.10966	2.06629	1.45136	1.98043	1.25481
TLJ3477	guaB	1	0	0	1.31312	2.40519	2.25922	8.15909	2.40044	2.53743	2.28449	1.19364
TLJ3444	Cj1434c		0	0	1.30985	1.34372	1.62991	1.43467	4.44088	1.99632	0.800581	1.0162
TLJ3815	acsA		0	0	1.30571	1.44493	3.49738	2.91677	1.05154	1.47757	1.53084	1.07688
TLJ4898	Cj0005c		0	0	1.30315	1.02299	4.08116	2.89729	2.20729	1.93596	1.67764	1.15055
TLJ3792	dctA		0	0	1.30268	1.37943	3.19359	4.24919	2.77151	2.10311	2.04871	1.12641
TLJ5166	dcuB		0	0	1.30027	1.30427	2.17551	4.26119	2.97238	2.52592	0.612575	1.13619
TLJ3593	groES		0	0	1.29766	1.29183	1.0163	1.23756	1.94694	1.3304	1.40998	1.05886
TLJ2881	Cj1505c		0	0	1.29567	1.94805	0.926394	3.06642	1.17427	1.76755	0.489691	1.22487
TLJ3749	Cj1436c		0	0	1.29469	1.53379	1.92703	2.94801	2.45256	2.45537	0.849922	1.30209
TLJ3287	tupC		0	0	1.28933	1.52215	3.446	2.78831	1.91731	1.89979	1.9431	1.14498
TLJ4811	Cj0653c		0	0	1.28895	1.45871	9.56237	3.37439	1.69117	2.19321	1.03458	1.11743
TLJ3569	Cj1481c		0	0	1.28804	0.923843	0.90002	1.14554	2.07261	1.58982	1.17043	1.06518
TLJ2688	Cj0170		0	0	1.28343	1.34001	1.71525	1.45265	1.44357	1.63331	0.947514	1.13231
TLJ3055	napG		0	0	1.28326	1.3473	2.18373	1.78506	1.446	1.79135	0.842091	1.05681
TLJ5239	Cjp20		0	0	1.28205	1.52218	1.77236	2.36362	3.42204	1.80578	1.58966	1.4702
TLJ3157	fabI		0	0	1.27981	3.67084	1.9989	6.73035	1.13404	2.9951	0.431114	1.22817
TLJ2687	fliQ		0	0	1.27525	1.47933	1.32072	2.52655	2.42843	2.27118	0.548024	1.16871
TLJ2913	plsY		0	0	1.27455	1.298	1.61697	1.97558	2.88085	1.85077	1.6251	1.12793
TLJ4815	ciaB		0	0	1.27446	1.45018	3.80017	3.53571	2.05543	2.02642	2.30846	1.14804
TLJ3293	Cj0340		0	0	1.2737	1.43852	7.49565	4.92646	1.85199	2.9481	1.37677	1.077
TLJ3264	glpT'		0	0	1.27297	1.50563	2.10451	4.46594	1.43131	1.57173	1.34513	1.14441
TLJ4695	xerH		0	0	1.27277	1.43498	3.30184	2.42609	2.32868	2.42445	1.23832	1.0765
TLJ4665	prs		0	0	1.27196	1.22281	1.62556	5.71871	1.10803	2.3613	1.03096	1.40038
TLJ4753	lnt		0	0	1.27144	1.46945	2.24729	3.75982	2.77884	1.8682	1.05856	1.0878
TLJ2972	cgpA	1	0	0	1.26895	1.63461	2.31688	3.7223	3.04638	2.47639	1.19375	1.09327
TLJ2833	def		0	0	1.26814	1.58058	2.66917	4.6007	1.67863	1.5463	1.09548	1.27589
TLJ5101	Cj0629		0	0	1.26272	2.37927	1.07693	12.2036	0.954636	5.11914	0.378245	1.25811
TLJ3638	rplJ	1	0	0	1.26162	1.40697	8.91672	4.61959	2.39067	2.21795	8.07803	1.05768
TLJ3001	plsC		0	0	1.25877	1.4614	1.49056	2.51421	1.21362	1.2933	1.6407	1.36589
TLJ3360	Cj1433c		0	0	1.25774	1.15259	3.27887	2.21566	1.74173	1.65148	1.48638	1.17527
TLJ3125	nuoC		0	0	1.25647	1.3049	2.49849	3.60101	1.72818	2.07799	1.10473	1.21297
TLJ3147	kdsA		0	0	1.2555	0.96665	2.74507	4.57026	0.827374	1.96908	0.528583	1.21907
TLJ4624	oorB		0	0	1.25506	1.41189	3.74121	2.32589	2.99891	2.10163	0.647021	1.07505
TLJ5173	Cj0305c		0	0	1.25201	1.15231	1.65528	2.84864	1.09474	1.57394	1.12494	1.14183
TLJ2813	Cj0851c		0	0	1.25177	2.38178	2.65027	4.46022	2.39228	1.78612	0.676054	1.09198
TLJ2621	NT01CJ0912		0	0	1.25156	1.19601	2.64609	14.3967	2.57223	2.45613	9.76772	3.12242
TLJ4592	Cj0990c		0	0	1.24988	1.26083	1.61202	2.11723	1.74016	1.59802	1.07093	1.181
TLJ5251	Cjp44		0	0	1.24976	1.70518	1.52663	2.2778	2.04635	2.29301	1.33146	1.14223
TLJ2683	rpsT		0	0	1.24948	3.2289	2.23477	4.15877	0.586378	2.05176	0.856854	1.15502
TLJ2884	rplC		0	0	1.24756	1.33316	1.51069	2.24619	2.27383	1.86041	1.35491	1.20412
TLJ3781	Cj0250c		0	0	1.24647	1.22294	2.97077	3.00733	2.01817	1.39981	10.3953	1.11762
TLJ5174	tsaD		0	0	1.24388	1.5069	1.66778	3.27333	1.37952	1.97941	1.25353	1.0382
TLJ2661	acpP4		0	0	1.23706	8.82978	0.502556	9.82268	0.26276	2.37081	0.558876	1.61538
TLJ4821	Cj0777		0	0	1.23617	1.39016	5.27352	3.88333	2.28854	2.83051	0.913721	1.10186
TLJ3368	Cj1412c		0	0	1.23359	1.22684	1.50551	2.04892	1.68548	1.60808	0.627959	1.08513
TLJ3191	NT01CJ0706		0	0	1.23256	1.38996	1.99475	1.65246	2.38908	1.82666	0.465401	1.00802
TLJ2726	Cj1326		0	0	1.23213	2.03905	4.39963	5.63661	1.19133	2.13958	3.85833	1.11724
TLJ2808	Cj0163c		0	0	1.23086	1.30496	2.25114	2.48772	3.68611	2.11703	1.08594	1.13117
TLJ2892	Cj1472c		0	0	1.23057	1.11982	1.77789	1.67961	2.665	1.58849	1.12364	1.13088
TLJ2804	Cj0651		0	0	1.23008	1.27984	1.38605	2.01291	2.29753	1.35017	1.37446	1.10691
TLJ2786	rpsK		0	0	1.22626	1.26731	13.5064	1.5265	4.78647	1.83626	2.42818	1.15677
TLJ2918	Cj0120		0	0	1.2254	1.73433	2.97772	4.75328	2.8756	1.65249	0.834947	1.11289
TLJ4833	Cj0031		0	0	1.2246	1.377	4.47798	4.24868	1.76394	1.80168	1.45922	1.26147
TLJ3839	fdhA		0	0	1.22405	1.44825	2.51566	2.11099	0.655424	1.47077	0.748757	1.13368
TLJ4567	atpB		0	0	1.22397	2.45512	2.61537	5.34076	2.31792	1.78941	1.17032	1.08747
TLJ3137	Cj1034c		0	0	1.22333	1.39904	6.1912	2.57475	7.04092	1.84421	-7.29444	1.07303
TLJ4887	Cj1662		0	0	1.2224	1.47586	1.97428	1.74123	90.0745	1.73681	1.44678	1.10944
TLJ3134	cdtA		0	0	1.22135	1.3062	4.08866	4.40772	1.42467	2.40765	1.43989	1.07919
TLJ3358	Cj1437c		0	0	1.22025	1.40557	3.73421	3.13901	2.94836	2.27393	1.73813	1.07918
TLJ5204	hldE		0	0	1.22022	1.18039	1.59457	1.36487	2.10625	1.73713	1.21925	1.0784
TLJ4644	pyrB		0	0	1.21832	1.45797	3.96068	2.35087	4.73148	2.96701	2.12032	1.15362
TLJ2904	Cj1240c		0	0	1.21353	1.31919	2.23712	2.86954	2.78154	2.7578	1.66013	1.10967
TLJ3541	Cj1318		0	0	1.21308	0.890493	0.778322	1.21822	2.44814	1.70105	0.767839	1.09211
TLJ3096	hisF1		0	0	1.21257	1.5076	5.48631	4.57168	1.75108	2.27793	1.10612	1.0781
TLJ4795	cgtA		0	0	1.21041	1.21426	2.78271	2.70699	1.81166	1.72355	0.650605	1.13142
TLJ2853	Cj1495c		0	0	1.20915	2.70883	2.09397	13.8101	1.10896	2.45811	0.533299	1.34748
TLJ2930	Cj1111c		0	0	1.20863	1.44886	6.1451	2.69859	2.27192	1.76651	2.30801	1.13598
TLJ2824	Cj1003c		0	0	1.20707	1.48462	2.79309	2.31201	2.89491	1.91514	1.24418	1.1139
TLJ3649	nrfH		0	0	1.20623	1.20556	0.977933	1.34631	1.09731	1.2817	0.97247	1.14146
TLJ2919	rplD		0	0	1.2049	1.46198	2.32689	2.48022	2.70123	1.6247	0.986303	1.1379
TLJ5221	sdhC		0	0	1.2037	1.75441	0.860612	3.08141	0.778531	1.86777	0.18532	1.09542
TLJ3648	Cj0628		0	0	1.20311	1.57013	1.10385	2.32214	1.55318	1.905	0.619684	1.14149
TLJ3514	flaA	1	0	0	1.20293	1.4449	2.58571	3.14111	2.72965	2.11443	1.48928	1.10557
TLJ3782	rimO		0	0	1.2025	1.27481	1.29236	2.2462	2.13699	1.9413	0.635575	1.12233
TLJ5285	virB4		0	0	1.19904	1.19092	1.02987	1.38106	0.931406	1.37187	1.00793	1.06645
TLJ5230	Cj0819		0	0	1.19513	1.84168	1.3015	2.24159	1.76771	1.60285	0.908045	1.28734
TLJ5274	Cjp12		0	0	1.19449	1.44103	1.54799	2.95857	1.19549	1.53326	0.800511	1.13962
TLJ3167	Cj0636		0	0	1.18825	3.57983	2.13078	16.9047	1.66433	5.37233	1.2565	1.22471
TLJ2823	Cj1343c		0	0	1.18567	1.6427	2.39753	2.81967	2.11258	2.04301	1.24242	1.14567
TLJ2591	Cj1722c		0	0	1.18301	1.30605	5.64641	2.95097	2.82593	2.57603	0.818791	1.24887
TLJ3315	mreB		0	0	1.18237	1.24201	1.68844	2.67129	1.89069	1.74794	3.35451	1.21887
TLJ4984	fliN		0	0	1.18068	1.31235	2.92754	3.76898	2.99886	2.1145	0.848493	1.18317
TLJ5125	pTLJ03		0	0	1.17951	1.32359	1.55381	1.64952	0.956728	1.39167	1.06292	1.01662
TLJ4918	rpoD		0	0	1.1767	1.21856	3.66773	2.51495	1.71	2.05683	1.17455	1.16032
TLJ2966	Cj0919c		0	0	1.17656	1.24272	1.8934	1.75734	2.64678	2.24449	1.19674	1.10485
TLJ3185	ribF		0	0	1.17403	1.82608	3.77505	7.92958	1.64226	3.48209	0.938108	1.12256
TLJ2857	ssb		0	0	1.17377	1.24824	0.977023	1.58611	2.14494	1.94999	0.891227	1.13005
TLJ3543	frdA		0	0	1.1681	1.26899	3.66667	2.41759	3.867	2.25803	1.31094	1.23971
TLJ4786	Cj0190c		0	0	1.16683	1.62065	2.38709	2.40704	1.86661	2.03846	1.91701	1.09881
TLJ3302	ilvC		0	0	1.16618	1.6786	3.91099	5.86136	2.21273	3.24687	0.911985	1.22724
TLJ5275	Cjp16		0	0	1.16298	1.95366	1.54656	4.07812	1.51903	2.83588	1.11227	1.13862
TLJ5116	Cj1376		0	1	1.1592	1.47704	6.82818	4.07916	3.2822	2.31414	1.77937	1.13727
TLJ2649	rpsU		0	0	1.15915	1.70775	2.12869	5.94543	1.7324	2.46981	0.963789	1.14735
TLJ2817	Cj1022c		0	0	1.15907	1.39978	1.62356	2.05189	2.25419	1.39403	1.4171	1.15092
TLJ3194	miaA		0	0	1.15843	1.31384	1.76964	2.49156	1.79194	1.86867	1.15204	1.17187
TLJ3051	Cj0984		0	0	1.15801	1.89102	5.07071	5.10442	2.79644	3.66583	0.960545	1.14931
TLJ3105	motA		0	0	1.1573	1.1313	2.30843	1.91505	3.88527	1.62959	1.15912	1.12581
TLJ3812	pseE		0	0	1.15612	1.33884	2.11286	2.46499	2.59338	1.85093	0.623944	0.990414
TLJ5156	katA		0	0	1.15304	1.60849	3.38764	2.98962	1.30782	2.29319	0.595815	1.09528
TLJ2705	fliE	1	0	0	1.15276	1.76515	3.20017	5.11942	1.52958	2.16751	1.05131	1.18767
TLJ2594	Cj1060c		0	0	1.15193	2.49364	1.70458	6.95776	2.6497	2.41439	0.814887	1.20413
TLJ2938	cmeR		0	0	1.15123	5.20173	1.75884	17.5822	1.03616	9.12275	0.439293	1.35148
TLJ5040	ftsY		0	0	1.14893	2.03573	4.76445	11.965	2.03704	4.53691	1.0531	1.27074
TLJ4744	hemA		0	0	1.14856	1.28367	0.958153	2.31826	1.16789	1.79489	18.2792	1.16511
TLJ4689	queA		0	0	1.14842	1.27374	1.84205	2.04692	3.68325	1.85174	1.68234	1.14688
TLJ5215	rnhB		0	0	1.14815	1.41292	1.18292	1.95997	1.07893	1.44048	0.396486	1.03374
TLJ4657	Cj1618c		0	0	1.14805	1.56121	3.25301	5.1717	1.13389	3.16953	0.927851	1.14589
TLJ3262	cheV		0	0	1.14734	1.283	1.38973	3.16029	0.973636	1.75515	0	1.20467
TLJ4740	Cj1110c		0	0	1.14586	1.39237	1.50144	1.91032	2.70849	2.08936	0.841155	1.1366
TLJ3142	tupA		0	0	1.14391	2.61844	2.73789	9.57865	1.32686	2.05722	1.31392	1.19096
TLJ3321	livM		0	0	1.14356	1.48883	14.8222	2.19426	2.90899	1.9693	-1.21261	1.11127
TLJ3795	atpD		0	0	1.14345	2.24476	1.61477	7.28253	1.34237	2.8406	1.24273	1.82535
TLJ3443	glmM		0	0	1.13856	1.62413	1.25252	1.62132	1.69721	1.95456	0.866608	1.03417
TLJ3310	neuB1		0	0	1.13812	1.64113	4.78571	6.12226	2.21206	3.37175	1.09914	1.25879
TLJ3000	Cj0552		0	0	1.1379	1.68578	2.94596	4.70843	2.06982	2.21051	0.833969	1.1665
TLJ3851	Cj0850c		0	0	1.13786	1.42122	4.79837	5.34495	2.25267	1.8746	1.55523	1.11122
TLJ3007	Cj1371	1	0	0	1.13714	1.31653	3.51855	3.43426	5.39192	2.64143	1.3333	1.11212
TLJ2728	Cj0310c		0	0	1.13659	2.05148	1.49473	3.37115	2.27157	2.38343	1.00865	1.2499
TLJ3353	Cj0999c		0	0	1.13607	1.22341	2.7321	2.91828	2.02885	1.69738	1.7447	1.13382
TLJ3171	fbp		0	0	1.13515	1.43878	5.27204	3.36969	4.24834	2.26784	1.0385	1.14189
TLJ3201	Cj0792		0	0	1.1327	1.21107	1.34833	1.69081	1.19704	1.62118	0.718938	1.16368
TLJ4763	Cj0203	1	0	0	1.12801	1.41417	2.44789	2.15448	4.26323	2.13938	0.913695	1.08931
TLJ3278	alr		0	0	1.12796	1.26091	1.72498	1.98121	1.09413	1.65773	0.728386	1.12579
TLJ5272	Cjp10		0	0	1.12608	2.44145	2.25847	5.65629	1.32639	2.68157	1.44578	1.19089
TLJ3527	pbpB	1	0	0	1.12532	1.35164	1.30608	2.26743	2.31301	1.5238	0.732811	1.1757
TLJ2852	Cj0659c		0	0	1.12036	1.43598	0.978474	1.63715	1.78957	1.40546	1.7897	1.18727
TLJ4701	pheA		0	0	1.11728	1.33496	1.39517	2.61709	1.18997	1.78036	1.36175	1.26196
TLJ2895	Cj1144c		0	0	1.11726	1.48531	1.58939	2.18745	2.2242	1.87554	0.733901	1.09669
TLJ5210	Cj0988c		0	0	1.11696	0.902895	4.14515	3.03384	1.96661	2.08035	37.9412	1.17493
TLJ3564	nrdA		0	0	1.11547	1.60049	1.76694	3.67997	2.03892	1.50772	1.44393	1.22831
TLJ3107	trpC		0	0	1.11004	1.45512	2.68831	2.70821	2.48783	2.86056	0.640462	1.17642
TLJ5113	fliP		0	0	1.10941	1.79524	2.13914	3.4424	2.12182	1.22737	1.29579	1.23312
TLJ5184	neuC1		0	0	1.10792	1.64782	1.18643	2.13833	1.82175	1.99314	1.36963	1.04758
TLJ3575	Cj1714		0	0	1.10726	1.51851	1.38483	1.04825	2.25585	1.27169	1.82082	1.07839
TLJ3073	Cj0118		0	0	1.10576	1.55528	3.14489	6.24785	1.9166	3.48406	2.63272	1.30927
TLJ3570	napA		0	0	1.10514	2.50072	3.20596	8.4858	1.26304	2.35479	0.599175	1.07087
TLJ3550	fusA		0	1	1.10119	5.09013	2.34713	19.5133	0.661037	3.16263	0.958298	1.52754
TLJ5261	Cjp19		0	0	1.10016	1.20339	2.44063	1.4932	7.38189	1.44226	0.811558	1.0342
TLJ3323	hisB		0	0	1.09573	1.40271	3.00245	2.93113	3.52191	2.2698	1.01828	1.1195
TLJ3106	surE		0	0	1.09565	1.40843	3.07506	2.63685	3.8538	2.53736	2.84162	1.17251
TLJ3334	Cj1309c		0	0	1.09493	1.34495	6.37985	3.31641	1.95932	2.05648	0.743375	1.09033
TLJ3099	Cj0954c		0	0	1.09421	2.83624	2.65127	9.20693	0.776815	3.97654	0.873792	1.68623
TLJ5143	luxS		0	0	1.09238	2.64672	1.22333	4.65789	0.66654	3.34046	0.266842	1.04568
TLJ2796	ruvC		0	0	1.09176	1.4545	1.28075	2.57255	1.5033	1.46615	1.3121	1.25108
TLJ5063	Cj0093		0	0	1.08938	1.53328	4.80339	2.53898	1.5812	2.20035	0.898256	1.1502
TLJ4762	ktrB		0	0	1.08705	1.32367	2.81888	2.68362	3.04375	1.9628	-13.2782	1.1761
TLJ3552	Cj1506c		0	0	1.08579	1.19587	0.898286	1.46187	1.54867	1.34965	0.698346	1.06273
TLJ4656	ilvE		0	0	1.0852	2.92369	1.2357	19.0229	0.847768	5.03894	0.420204	1.26668
TLJ3667	ctsP		0	0	1.07591	1.74342	2.17273	3.14785	2.74169	2.29386	1.21074	1.21198
TLJ2948	Cj1477c		0	0	1.07172	0.704685	7.70899	6.1039	3.74598	3.07714	1.31258	1.15071
TLJ3145	Cj0644		0	0	1.0688	1.99667	5.88882	8.11769	1.89748	2.69479	1.52658	1.17396
TLJ3685	Cj1452		0	0	1.06703	1.74107	2.36545	4.42123	2.43432	1.8428	1.27012	1.2421
TLJ4729	Cj0182		0	0	1.06697	1.16882	1.4715	2.26721	1.87578	1.56102	0.411452	1.06953
TLJ3208	modC		0	0	1.05873	1.28158	1.55308	3.24306	1.0338	1.73592	11.4546	1.13279
TLJ2768	NT01CJ1110		0	0	1.0558	1.33714	2.08705	2.05005	1.84156	1.70735	0.897875	1.11494
TLJ4607	glnP		0	0	1.05257	1.24017	1.2275	1.60165	2.10027	1.61416	0.742425	0.990321
TLJ2970	Cj1078		0	0	1.05146	1.09423	0.884376	1.45623	2.19053	1.71597	1.0312	1.16013
TLJ2860	Cj1356c		0	0	1.05128	2.21782	4.59063	8.47448	2.2718	2.84	3.06864	1.34089
TLJ2679	rpsQ		0	0	1.05103	2.69093	2.49533	8.37827	1.66019	2.08268	1.38434	1.29754
TLJ3641	Cj1079		0	0	1.05103	1.75638	1.47511	2.25581	1.7078	1.63917	0.973487	1.08591
TLJ2744	rplQ		0	0	1.0492	3.79307	1.46107	12.2957	0.616803	2.64402	0.564767	1.21655
TLJ2748	rplR		0	0	1.04736	1.4557	2.33754	3.4078	1.51312	1.7699	0.934301	1.12768
TLJ2908	wlaH		0	0	1.04562	1.30249	1.74043	2.52159	2.26777	1.62943	1.4918	1.04706
TLJ2969	Cj0890c		0	0	1.04484	2.60415	2.33066	11.6546	1.13278	3.42258	0.763509	1.21166
TLJ3748	Cj0372		0	0	1.04304	1.24354	3.78918	3.46003	3.92199	2.36749	1.60469	1.10552
TLJ4618	fliH		0	0	1.04276	2.04349	1.55214	13.5125	1.10033	7.52428	0.742221	1.18218
TLJ3244	lpxK	1	0	0	1.0427	1.26185	1.25525	2.35217	2.38936	1.43073	1.39399	1.12901
TLJ4703	serC	1	0	0	1.04117	1.984	2.78788	13.2201	0.605126	3.27978	0.951016	1.22105
TLJ3462	gltX2		0	0	1.03849	2.08988	1.16131	2.4439	1.32551	1.75656	1.4916	1.20296
TLJ3635	NT01CJ0503		0	0	1.03802	3.96648	3.1325	10.8309	1.07384	3.21006	0.678174	1.24374
TLJ3752	argD		0	0	1.03643	1.4191	1.77971	5.60549	1.51712	1.98401	0.760903	1.19151
TLJ3833	Cj0390		0	0	1.03632	2.39793	1.18934	2.24598	1.61288	1.80867	1.3627	1.26558
TLJ2843	Cj0378c		0	0	1.03442	1.36175	4.66908	2.24046	4.33409	2.73008	1.38077	1.13492
TLJ3109	Cj0731		0	0	1.03413	1.50565	1.60655	3.33102	1.50979	1.33754	1.2375	1.2403
TLJ4988	atpE		0	0	1.03399	1.07866	2.89139	3.6556	2.37836	2.08498	1.22794	1.22111
TLJ2763	NT01CJ0683		0	0	1.03345	1.30588	0.878171	2.50334	1.24506	1.67279	0.966261	1.15394
TLJ5135	fliW		0	0	1.03249	12.9729	0.411912	10.245	0.190425	4.96523	0.729822	2.27497
TLJ3152	Cj0055c		0	0	1.03114	1.27478	3.37299	2.53052	1.58278	1.96977	1.63065	1.14632
TLJ5110	Cj0583		0	0	1.03064	2.23361	4.12186	5.29377	2.26295	3.60529	0.946462	1.21702
TLJ2738	rplM		0	0	1.0287	1.27356	2.54923	4.21264	81.978	1.8323	1.40659	1.17725
TLJ4699	rlmN		0	0	1.02766	1.45822	3.91811	2.51651	3.10443	2.70226	1.2379	1.11351
TLJ5165	porA	1	0	0	1.02758	1.34638	2.13858	2.6798	3.11065	2.08888	1.06251	1.08793
TLJ4778	pepA		0	0	1.02231	1.07657	2.53255	2.12724	3.29581	1.76139	0.761104	1.20889
TLJ3396	uxaA_prime_14		0	0	1.0201	1.09919	1.77339	1.44945	1.84394	1.31351	2.39349	1.08021
TLJ3390	Cj1040c		0	0	1.01815	1.99068	5.50125	8.58257	2.30562	2.4767	12.4803	1.11647
TLJ5171	cysC		0	0	1.01703	1.47833	1.50926	2.14485	1.40257	1.66318	0.570755	1.05939
TLJ2599	Cj0176c		0	0	1.01559	4.48187	1.33392	8.36734	1.00077	4.21793	0.293317	1.43188
TLJ2721	rsfS		0	0	1.01298	9.02912	0.823562	15.0959	0.975432	10.5132	0.274349	1.42438
TLJ5258	Cjp04		0	0	1.01275	1.16207	0.980422	1.35192	2.06331	1.75029	0.177296	0.984868
TLJ3271	ceuB		0	0	1.01109	1.70175	3.70992	4.82451	3.29126	2.49928	1.55577	1.15134
TLJ3765	serS		0	0	1.01059	1.19325	1.9428	3.15362	1.58142	2.0681	1.00417	1.3415
TLJ3297	rpoA		0	0	1.00956	3.0627	1.41415	7.25229	0.542294	3.28493	1.06282	1.48976
TLJ2623	Cj1160c		0	0	1.0094	1.50535	1.34605	3.39741	1.87923	2.29338	1.00567	1.17865
TLJ3236	pstC		0	0	1.00864	1.86448	16.8611	5.9286	2.81998	2.10835	1.43627	1.11654
TLJ5157	Cj0903c		0	0	1.00583	2.28925	2.95478	7.87942	2.19822	2.41421	1.19724	1.11827
TLJ3533	sdhA		0	0	1.00575	1.48077	5.67773	5.13576	2.24071	2.93008	-3.65672	1.10983
TLJ4696	Cj0570		0	0	1.00571	1.28357	4.42913	2.44605	2.98278	1.99987	2.04088	1.15879
TLJ3307	fliG	1	0	0	1.00523	1.44194	5.12298	6.49301	3.3092	3.32174	1.07631	1.10977
TLJ3790	Cj1411c		0	0	0.999549	2.78528	4.73035	8.39938	1.43472	3.00237	1.01699	1.18031
TLJ5186	Cj0497		0	0	0.992386	1.12373	1.02856	1.89069	1.79797	1.64894	1.39936	1.18329
TLJ4726	folC		0	0	0.99236	1.31067	1.75886	2.57097	1.18135	1.83101	1.04117	1.13922
TLJ3187	glyQ		0	0	0.989941	3.01934	2.08131	10.379	0.721233	3.71206	0.615655	1.28005
TLJ2968	flgA		0	0	0.98751	1.54964	2.0518	7.48609	0.831538	3.11973	0.325434	1.10995
TLJ5250	Cjp43		0	0	0.980764	2.19604	1.1486	9.31556	0.634767	3.70733	0.440439	1.19813
TLJ3341	fliM		0	0	0.977148	1.26217	2.20403	2.82318	2.09836	2.00631	0.783281	1.17465
TLJ4568	Cj1491c		0	0	0.976845	1.23379	1.90417	2.10972	1.1482	1.71887	0.770652	1.16343
TLJ2825	Cj1496c		0	0	0.974816	1.2252	3.48533	2.25307	5.03136	2.28461	0.448924	1.06585
TLJ4806	Cj0832c		0	0	0.970617	1.45791	1.91161	2.90501	1.55009	1.2415	0.880074	1.16192
TLJ2634	thiS		0	0	0.965222	1.35315	7.59789	9.99769	3.92731	3.38582	0.43008	1.19041
TLJ2799	Cj0892c		0	0	0.96289	1.8546	0.929972	2.1332	4.71797	1.96775	0.742497	1.21791
TLJ2803	fldA	1	0	0	0.960758	2.27245	0.520571	3.74029	0.504721	1.74919	0.306898	1.32034
TLJ3703	flgG	1	0	0	0.959733	4.26218	2.89921	13.546	0.916509	20.2465	0.742856	1.21428
TLJ2681	Cj0830		0	0	0.958095	1.51201	1.84767	2.47408	2.22798	2.29423	1.77146	1.15423
TLJ2637	rpmI		0	0	0.956144	1.20318	1.53655	3.43457	1.78315	2.34503	0.851505	1.30587
TLJ3805	thrS		0	0	0.954308	1.59285	2.88231	3.45221	2.8628	2.22764	0.711023	1.12053
TLJ4735	rpoN		0	0	0.953313	1.2805	1.81568	2.01086	0.760451	1.65649	0.66513	1.05085
TLJ2695	Cj0568		0	0	0.952518	1.80657	1.08473	2.24215	1.91206	1.78377	0.479078	1.15549
TLJ3068	Cj0708		0	0	0.951634	1.83035	2.60153	6.01768	1.20233	2.9075	1.35895	1.23558
TLJ3539	ftsH		0	0	0.951303	1.90316	2.30596	3.26733	3.454	2.42648	1.44887	1.21343
TLJ4606	Cj0343c		0	0	0.950517	1.2965	2.27506	3.44815	1.7117	1.65432	0.687308	1.16486
TLJ2711	Cj1642		0	0	0.950244	4.36106	0.690075	7.41605	0.422642	2.80189	0.417335	1.37617
TLJ2677	Cj1225		0	0	0.94945	1.42921	1.07237	2.16443	1.46519	1.71764	1.06241	1.3132
TLJ2630	rpsZ		0	0	0.949125	1.33642	7.18699	4.34534	7.46032	3.21743	1.27273	1.08967
TLJ2926	Cj0091		0	0	0.948813	2.50253	1.3779	18.0545	0.970778	4.16339	0.630101	1.38802
TLJ5191	gpmI		0	0	0.94698	1.73572	1.49136	6.62848	1.32654	3.05994	0.894278	1.12692
TLJ5179	rplS		0	0	0.945411	1.3142	-5.1154	1.60506	2.05517	2.26099	1.41736	1.05866
TLJ3671	Cj0593c		0	0	0.944872	1.37085	3.32303	3.84646	3.66173	2.37331	1.00431	1.1094
TLJ2935	hemD		0	0	0.941332	0.747676	1.73935	2.52816	2.21579	1.73763	0.760931	1.14714
TLJ4777	pycA		0	0	0.939579	1.24466	4.54233	3.91869	2.17906	2.30957	0.737993	1.03646
TLJ3515	Cj0415		0	0	0.9382	1.23299	3.83027	3.04242	2.35463	1.94978	1.60573	1.14437
TLJ2699	fdxA		0	0	0.937613	2.88908	2.30063	6.621	1.61418	2.06373	1.14925	1.23801
TLJ2967	Cj1493c		0	0	0.936011	1.14413	5.91696	1.91502	4.38196	2.40328	1.29778	1.09821
TLJ3459	Cj0025c		0	0	0.93585	1.32589	1.18459	4.45892	1.75976	1.72609	0.369101	1.07539
TLJ4679	pheS		0	0	0.933035	1.41134	2.5192	5.20886	1.42205	3.44547	1.18263	1.14936
TLJ3048	NT01CJ0528		0	0	0.929484	1.57846	2.88398	4.53482	2.52248	2.17675	1.41761	1.19144
TLJ4581	truA		0	0	0.926804	1.37325	2.55108	2.6489	0.862239	2.1626	0.838895	1.10088
TLJ3089	Cj1468		0	0	0.922959	2.34755	1.9008	5.17952	3.41918	1.6556	1.21737	1.24437
TLJ2734	rplK		0	0	0.92262	1.87439	1.86936	4.58555	1.7808	1.95527	1.29373	1.25978
TLJ3035	cdsA		0	0	0.920711	1.30833	2.41932	3.88879	1.89163	1.775	1.14189	1.12704
TLJ2631	Cj0672		0	0	0.914472	1.76389	1.55556	2.68108	4.37339	1.76975	1.16794	1.1513
TLJ3118	cheR		0	0	0.912118	4.69138	1.60846	41.1211	0.572818	10.995	0.280654	1.25597
TLJ4615	purU		0	0	0.91032	1.56467	6.92167	5.66717	1.64614	2.93648	1.46634	1.19475
TLJ4979	rpsO		0	0	0.909864	1.83847	4.20403	10.1583	2.03112	3.8374	0.564885	1.05481
TLJ4724	Cj0198c		0	0	0.908608	1.38744	3.92579	2.66188	3.81991	2.35358	3.93005	1.08426
TLJ2991	Cj1217c		0	0	0.906697	8.93631	1.83231	24.8106	0.648501	11.6697	0.412326	1.44519
TLJ4619	rplB		0	0	0.906628	1.30159	3.43924	3.17697	2.01314	2.29112	1.1521	1.15641
TLJ2865	gmhB		0	0	0.904047	2.05464	1.46391	6.22493	1.11607	3.0898	0.398667	1.33392
TLJ3054	nadE		0	0	0.90171	2.64594	4.02858	26.4238	0.947167	5.3596	0.549834	1.23221
TLJ3080	Cj0480c		0	0	0.900787	1.32929	1.84992	3.008	2.2376	1.94834	0.8167	1.20119
TLJ2791	Cj0302c		0	0	0.891665	1.1949	2.00239	3.3103	2.22015	1.77849	1.21154	1.26878
TLJ5257	virB9		0	0	0.886615	2.08735	1.88517	3.98376	1.22552	1.05512	0.909888	1.15408
TLJ3832	lon		0	0	0.882619	1.1404	2.06059	1.98207	0.953665	1.84522	0.643863	1.08723
TLJ4768	der		0	0	0.878023	1.21486	4.40297	2.2011	1.98212	2.20695	1.14999	1.08394
TLJ3314	fcl	1	0	0	0.877916	1.57329	4.38526	5.92396	2.09888	3.00148	1.09564	1.15263
TLJ5241	Cjp24		0	0	0.877596	1.25208	1.31928	2.44351	1.36739	1.49138	1.54094	1.26103
TLJ4620	ispH		0	0	0.873759	1.21509	3.5801	2.29134	1.98745	1.9574	1.21359	1.13323
TLJ4824	Cj1658		0	0	0.872974	1.1192	1.016	1.56749	1.8629	1.62197	0.812523	1.15769
TLJ2894	wlaI		0	0	0.872342	1.29196	1.04164	1.84912	1.75978	1.78896	0.896673	1.07926
TLJ5098	Cj0044c		0	0	0.868454	1.5355	1.41353	1.75978	0.85244	1.81873	0.471573	1.0627
TLJ3155	pseG		0	0	0.86219	2.79192	1.66164	14.9937	0.874989	5.18028	0.447142	1.20057
TLJ3604	Cj0717		0	0	0.861825	3.60626	2.0954	20.9358	0.677191	4.79304	0.449363	1.20911
TLJ4672	Cj1543		0	0	0.86086	1.25779	2.20644	2.31963	1.94476	2.12399	1.91197	1.12136
TLJ4599	chuC		0	0	0.85974	1.30462	13.9528	2.04792	1.41824	1.94231	1.34295	1.14244
TLJ3406	pgk		0	0	0.855705	1.33456	1.63293	4.71408	0.974516	1.68255	1.22897	1.43139
TLJ3327	mqnE		0	0	0.851991	2.42434	1.82722	37.1307	0.873213	8.86925	0.281936	1.0965
TLJ4817	Cj1422c		0	0	0.85125	1.24372	2.25433	2.34246	3.33263	1.82583	1.5568	1.16237
TLJ3362	mrp		0	0	0.850593	6.28836	1.3326	17.0461	0.643045	3.151	2.51138	3.11268
TLJ2717	Cj0488		0	0	0.850453	4.9715	1.27779	10.9414	1.37212	2.1664	0.567155	1.5091
TLJ4999	Cj1004		0	0	0.848955	1.31955	5.87131	3.58929	1.35277	2.12403	1.32915	1.19117
TLJ3346	flhB		0	0	0.848869	1.32275	2.07189	3.07934	3.1778	1.96351	1.06202	1.24914
TLJ3461	Cj1407c		0	0	0.847145	3.3454	1.73338	7.52182	2.15669	1.86088	0.821176	1.30902
TLJ4794	serA		0	0	0.84474	1.41808	4.12117	3.88504	2.56422	2.12741	1.73396	1.2024
TLJ2713	rpsJ		0	0	0.843383	1.68548	2.7082	5.14827	2.24934	2.48052	1.46937	1.35172
TLJ4576	ubiE		0	0	0.842388	1.20729	1.15049	1.92879	0.927394	1.49018	0.815781	1.10581
TLJ5243	Cjp27		0	0	0.841336	1.14251	0.98083	1.58821	1.19553	1.4289	0.651252	1.03481
TLJ5075	miaB		0	0	0.840448	1.43081	2.50255	2.08611	2.96412	1.2724	0.836346	1.03895
TLJ3355	prfB		0	0	0.840304	2.28344	1.38814	8.89506	0.812675	2.04893	1.55617	1.40463
TLJ3124	hrcA		0	0	0.839272	1.2421	3.06371	2.75495	4.09958	2.11382	2.95197	1.12008
TLJ5277	Cjp25		0	0	0.83822	1.42354	1.80502	3.44864	0.777491	2.56192	0.415487	1.17026
TLJ4987	Cj1232		0	0	0.838151	2.44747	1.21109	7.46941	0.756978	2.88973	0.458867	1.26212
TLJ4855	ctsT		0	0	0.836977	1.36508	1.30596	1.758	1.64963	1.59605	1.29847	1.11719
TLJ2832	Cj0979c		0	0	0.836788	2.47885	1.15107	15.5304	0.957285	3.72412	0.335452	1.24472
TLJ3189	Cj0504c		0	0	0.834841	1.82595	1.04767	4.99182	0.516483	2.34353	0.338114	1.17199
TLJ3313	ddl		0	0	0.831314	1.49943	5.86458	7.20151	1.96481	3.93563	1.14602	1.14314
TLJ2805	Cj1165c		0	0	0.826266	3.01621	3.33986	14.1621	1.71712	3.48275	1.62914	1.31447
TLJ3418	hom		0	0	0.826195	4.10501	0.986153	10.934	0.409301	3.86078	0.304896	1.28533
TLJ5202	hisD		0	0	0.825439	2.12597	1.23217	7.28753	1.21764	2.34423	1.15434	2.26227
TLJ2692	Cj0523		0	0	0.818385	1.89518	2.32548	2.45414	4.23266	2.0649	1.90371	1.18741
TLJ2727	Cj0148c		0	0	0.817778	1.49889	2.70812	2.80816	3.36067	2.1257	1.95444	1.16259
TLJ2883	mobA		0	0	0.817776	1.5336	4.88182	2.23404	3.56364	1.77172	0.963393	1.09205
TLJ2767	hspR		0	0	0.817202	1.47081	1.44061	3.13216	2.15978	2.28544	1.38198	1.17403
TLJ3097	Cj0487		0	0	0.816982	1.41929	1.61883	3.5804	1.51206	2.76595	0.95078	1.20228
TLJ3143	flgG2		0	0	0.816342	1.30024	2.16836	5.46926	1.55164	2.59642	2.14188	1.28546
TLJ5222	Cj1163c	1	0	0	0.815996	4.44973	2.41075	31.3881	0.878502	2.91734	0.300968	1.26239
TLJ5256	cgtA		0	0	0.815608	1.53686	1.68647	3.28461	2.15484	2.03241	0.766794	1.17129
TLJ2723	Cj0852c		0	0	0.815318	2.50107	1.4578	4.42638	1.67065	2.09812	1.24164	1.31087
TLJ5264	Cjp34		0	0	0.808045	2.24604	1.20979	4.00018	2.87918	1.55965	0.821874	1.25988
TLJ5188	aspA	1	0	0	0.807753	1.38966	1.46341	1.36871	0.505559	1.60827	0.684247	1.05937
TLJ2776	queF		0	0	0.807718	1.25887	1.55467	1.82629	1.77148	1.99336	1.13717	1.20841
TLJ3343	Cj0633		0	0	0.805561	1.51077	2.16857	2.68316	3.51927	2.56062	1.60394	1.19652
TLJ4766	Cj0339		0	0	0.802086	1.14993	1.76828	2.64043	2.16901	1.56722	0.882448	1.08615
TLJ3547	lptD		0	0	0.801624	4.44664	0.581315	6.92141	0.238036	3.6676	0.17669	1.37068
TLJ3622	Cj0271		0	0	0.801562	2.22265	1.31451	7.36958	0.719472	1.66033	0.786245	1.74206
TLJ2797	Cj0842		0	0	0.801532	2.6318	0.617768	13.0155	0.203222	3.53524	0.174507	1.15917
TLJ5083	argH		0	0	0.801275	1.13551	2.02489	2.60552	1.94923	1.5954	0.563266	1.1487
TLJ4996	ctb		0	0	0.800909	4.22403	1.16692	9.12541	0.42418	3.62972	0.264794	1.59587
TLJ3596	rplW		0	0	0.795772	1.31104	4.45027	2.73412	3.20321	2.30755	0.419122	1.04148
TLJ4773	thrC		0	0	0.794553	3.58913	0.636564	9.67825	0.418375	4.75731	0.427041	1.40236
TLJ3311	pseI		0	0	0.791256	1.5993	1.34985	7.93667	0.752116	2.62703	0.545308	1.30092
TLJ2764	secG		0	0	0.790554	2.37357	1.32098	4.78215	1.73912	2.32243	0.629451	1.23555
TLJ3128	Cj1113		0	0	0.790175	1.3791	6.89239	7.97626	1.45187	3.0145	0.821295	1.09435
TLJ4769	glcD		0	0	0.789714	1.28735	3.45085	1.99517	3.11953	2.01358	1.04919	1.18825
TLJ5124	pTLJ03		0	0	0.789618	2.8087	0.487716	3.63132	0.184568	2.26907	0.127872	1.09519
TLJ3688	dapB		0	0	0.789385	5.22755	1.7833	21.091	0.650682	10.9768	0.399893	1.27671
TLJ2831	napB		0	0	0.778714	1.32967	2.32277	6.63774	2.37106	3.29921	0.468497	1.27814
TLJ3200	era		0	0	0.778168	1.20349	1.76704	1.86414	2.21125	2.01974	1.82538	1.17765
TLJ2856	ruvA		0	0	0.777434	2.04698	2.40417	24.184	0.998505	4.39495	0.382835	2.03091
TLJ2778	fliS		0	0	0.774795	3.26566	2.46823	7.97996	0.632487	3.08134	0.652931	1.17575
TLJ3153	rsmI		0	0	0.767534	1.10589	2.36891	2.8699	1.073	1.65216	1.88395	1.20623
TLJ2790	Cj0241c		0	0	0.767137	1.36292	2.32672	3.26728	1.33929	2.39199	1.22412	1.28058
TLJ2698	rpsS		0	0	0.766011	3.31901	1.84843	12.3617	0.679918	2.38947	0.850586	1.37573
TLJ4818	Cj0631c		0	0	0.764556	1.10182	1.93919	3.06969	1.65565	1.74434	1.65852	1.30322
TLJ3578	Cj1728c		0	0	0.763022	2.1111	0.855567	2.38024	1.06523	1.68852	0.620771	1.17662
TLJ4652	cfbpC		0	0	0.762337	1.24789	2.1476	1.75508	1.39568	1.95473	1.55162	1.14212
TLJ2770	rpsF		0	0	0.757805	3.64831	2.96685	10.2983	1.58208	2.6544	1.87917	1.28623
TLJ4555	atpF		0	0	0.752187	2.8761	1.22166	9.26044	0.993336	2.54601	0.757011	1.35131
TLJ4779	mloB		0	0	0.751974	1.08815	1.09531	1.46894	0.961958	1.55101	0.568843	1.02028
TLJ3077	proB		0	0	0.750573	1.97985	2.61329	7.47717	1.81678	5.09223	0.720632	1.2526
TLJ4728	Cj1245c		0	0	0.750512	1.17295	1.30977	1.60695	2.22986	1.56808	1.78188	1.11415
TLJ2907	leuD		0	0	0.750317	3.11055	2.67679	9.16944	1.2319	3.34007	0.455205	1.18771
TLJ2772	Cj0428		0	0	0.749937	1.78815	1.6445	6.79461	1.4912	2.03914	0.450012	1.17287
TLJ2598	Cj0344		0	0	0.74959	1.58075	2.12661	16.6556	1.01998	3.74432	0.257146	1.1887
TLJ3065	flaC	1	0	0	0.748113	2.43442	3.09888	10.7974	0.631806	5.13125	0.484279	1.3343
TLJ2685	Cj0459c		0	0	0.746518	1.34372	1.61613	2.20188	2.31771	2.04315	1.86946	1.1446
TLJ3388	cfa		0	0	0.744404	1.28939	2.1644	2.43895	2.2386	1.77017	1.7688	1.11299
TLJ2829	Cj0119		0	0	0.743335	1.26961	1.47796	2.48766	1.7829	1.54416	2.04017	1.19574
TLJ5106	acpS		0	0	0.742014	1.78581	1.51482	6.85092	0.573389	3.56089	0.213383	1.38561
TLJ4560	clpP		0	0	0.740794	1.73544	1.71631	5.75033	0.883161	2.93864	0.77066	1.19444
TLJ3041	pssA		0	0	0.739434	2.62847	3.93133	12.7273	1.71432	2.61112	3.00516	1.18285
TLJ4991	Cj0864		0	0	0.737425	1.31898	0.866564	2.40565	0.932327	1.37907	0.599945	1.19783
TLJ2801	Cj0691		0	0	0.733759	2.69524	1.34102	4.60166	1.2123	2.70002	1.27824	2.07606
TLJ3584	NT01CJ1527		0	0	0.733023	1.36075	0.979878	1.34841	2.80455	2.19653	0.842663	1.12747
TLJ5246	Cjp35		0	1	0.730722	1.28265	2.36737	2.20689	1.56197	2.09233	1.19896	1.08833
TLJ4708	lpxB	1	0	0	0.729501	1.32257	0.904196	2.84429	0.57951	1.71428	0.591178	1.11201
TLJ2632	Cj0986c		0	0	0.728156	1.13756	1.25351	2.78056	1.79047	2.01272	1.30856	1.61562
TLJ2866	dcd	1	0	0	0.727675	1.95407	1.26801	5.90735	0.825481	2.45535	0.499652	1.29471
TLJ2870	moaE		0	0	0.727464	2.33505	1.6709	6.939	0.993446	1.70737	0.509922	1.12687
TLJ5130	Cj1348c		0	0	0.726473	2.73539	1.41003	17.5464	0.556191	5.63194	0.4165	1.36349
TLJ3509	ilvD		0	0	0.72472	1.20874	1.93539	3.16144	2.45654	2.22495	1.01811	1.1738
TLJ5136	exbD3		0	0	0.72401	1.99	3.27752	7.80674	2.32043	3.35072	1.99474	1.35039
TLJ2785	cheY		0	0	0.723291	1.49902	2.27856	3.62104	4.26139	2.21556	0.832518	1.06038
TLJ4639	thrB		0	0	0.721624	1.29753	3.89881	2.7597	1.30181	2.02585	1.60663	1.13358
TLJ2997	Cj0122		0	0	0.719806	5.33408	0.597523	11.8634	0.385066	5.49569	0.360396	1.35088
TLJ2976	dccR		0	0	0.719234	1.65639	1.05513	4.41284	1.01761	2.40031	0.521693	1.27863
TLJ2837	rplY		0	0	0.718725	1.43027	2.68904	2.24739	2.25177	2.12701	1.51168	1.06769
TLJ5223	Cj0727		0	0	0.716967	1.80434	1.3321	12.2861	1.36411	3.53032	0.807178	1.96155
TLJ2924	Cj1233		0	0	0.706404	4.59253	1.22023	19.115	1.0476	9.0714	0.479451	1.38163
TLJ3270	lpxD		0	0	0.704985	1.76158	2.30553	4.29892	0.992179	3.48204	1.5236	1.42525
TLJ4789	Cj1307		0	0	0.704289	2.72137	2.42568	19.6639	1.46295	11.8987	1.45964	1.19471
TLJ3259	Cj1236		0	0	0.70424	1.49478	2.22397	3.79412	1.1834	3.11712	0.978291	1.06063
TLJ3608	Cj1465		0	0	0.703009	4.64345	1.20002	10.526	1.3532	2.70427	0.367628	1.29163
TLJ3036	Cj1214c		0	0	0.702559	1.29753	3.02055	3.71283	1.00836	2.1781	-0.426909	1.07471
TLJ3121	lpxA		0	0	0.702014	1.33891	1.41925	3.89895	0.94125	2.1199	0.369287	1.09974
TLJ3044	proC		0	0	0.701979	1.71633	2.32691	7.10557	1.05464	3.43766	1.10486	1.4415
TLJ5265	Cjp39		0	0	0.701512	2.03608	0.898313	2.94336	1.48436	1.58902	0.914994	1.57265
TLJ3450	hemN		0	0	0.701475	1.09507	1.78644	1.6097	3.90794	2.4032	0.719198	1.07976
TLJ3836	acnB		0	0	0.699746	2.27175	2.71345	6.01638	0.916407	2.88985	0.66527	1.27229
TLJ3555	purL		0	0	0.698834	1.20355	2.56284	2.63011	2.5903	1.78178	2.94015	1.20448
TLJ2666	csrA		0	0	0.697603	1.60373	2.31204	5.91794	2.39301	1.90695	0.904461	1.18663
TLJ2639	Cj0916c		0	0	0.696906	1.67696	1.29304	8.59641	0.611704	2.56627	0.486483	1.13576
TLJ2910	Cj0371		0	0	0.695684	1.27851	0.7581	2.35755	1.14898	2.53278	0.263139	1.08483
TLJ3289	gapA	0	0	0	0.694456	1.17054	1.53205	3.27161	0.851176	1.76722	0.957396	1.16062
TLJ2650	Cj0260c		0	0	0.693983	2.80316	2.23415	8.83712	1.55776	3.28102	0.947131	1.21892
TLJ2777	Cj1323		0	0	0.692757	1.20312	0.830618	1.60438	1.19108	1.69173	1.68121	1.14806
TLJ5169	Cj1154c		0	0	0.689934	1.3276	0.849549	2.57051	0.783368	1.51931	0.59736	1.25144
TLJ4965	Cj0168c		0	0	0.689025	1.52399	3.77116	7.1106	1.13464	2.91212	0.678399	1.12438
TLJ5159	Cj1340c		0	0	0.688677	1.17989	0.993883	2.1391	0.931529	1.66776	0.399568	1.07578
TLJ2595	Cj0883c		0	0	0.688563	2.89665	3.4356	27.1686	1.41911	13.2351	1.42755	1.75123
TLJ5141	rpsG		0	0	0.688261	1.06067	1.84551	1.82964	1.30238	1.74269	1.63335	1.17579
TLJ5139	Cj0158c		0	0	0.687461	1.29358	3.11159	3.60909	0.834568	1.87097	0.85138	1.12148
TLJ3686	Cj0952c		0	0	0.683007	1.40755	1.35143	3.51628	1.62694	1.84353	0.6728	1.31678
TLJ3267	Cj0987c		0	0	0.679301	2.87247	1.07822	10.4586	1.17651	2.49715	0.590847	1.129
TLJ4969	acpP3		0	0	0.676897	1.43309	2.14519	3.39206	1.29214	3.30059	0.604473	1.21067
TLJ2613	Cj0738		0	0	0.675714	4.04217	1.38743	22.4832	0.775542	9.00373	0.82201	1.46765
TLJ2961	Cj1663		0	0	0.675607	1.78137	4.75638	6.25766	2.39659	3.58421	1.08661	1.1448
TLJ3256	Cj1427c		0	0	0.675202	1.52144	6.84123	8.41453	1.53528	3.35757	1.39177	1.13839
TLJ3723	Cj0239c		0	0	0.673938	3.40193	1.06922	9.04748	0.758652	3.79014	0.679549	2.93071
TLJ3326	mraY		0	0	0.673473	1.14044	1.89336	2.28056	2.01852	1.5499	2.86947	1.06868
TLJ2597	Cj1159c		0	0	0.670598	2.74167	1.10647	5.20146	0.9869	2.44652	0.649604	1.1942
TLJ3254	trxB		0	0	0.670402	2.44418	2.26408	36.8178	0.712265	7.11334	0.548148	1.43356
TLJ5164	valS		0	0	0.670189	0.918307	1.08972	1.9527	1.4615	1.88639	0.501861	1.14527
TLJ3585	Cj1158c		0	0	0.670034	1.55782	0.708809	1.89782	1.94942	1.89404	0.473976	1.24772
TLJ5248	Cjp38		0	0	0.669761	1.67799	3.75573	1.97561	4.15091	3.00948	3.73323	1.3419
TLJ2912	rdxA		0	0	0.667428	6.43308	1.93541	29.1469	0.665219	8.43172	0.374124	1.43375
TLJ5049	murG		0	0	0.660686	1.67228	2.63256	4.6171	1.74663	3.05287	0.765659	1.17031
TLJ2814	Cj1665		0	0	0.658803	1.48091	1.44278	7.66227	1.36579	1.85786	0.98967	1.5209
TLJ2682	Cj0253		0	0	0.655287	1.62911	1.27615	4.45966	1.95053	1.70375	0.569996	1.15974
TLJ5170	Cj1463		0	0	0.65519	2.04983	2.0999	8.31737	1.00883	4.07445	0.521467	1.18538
TLJ2811	Cj0171		0	0	0.653381	4.68407	2.75434	13.9464	0.693137	4.44286	0.441558	1.36631
TLJ4655	Cj0020c		0	0	0.653157	2.06065	1.01085	13.2789	0.596382	4.48448	0.215817	1.2492
TLJ2934	Cj0457c		0	0	0.652393	1.16466	1.49028	2.61844	1.29304	1.58386	1.96562	1.1964
TLJ3386	dapD		0	0	0.652267	1.49225	2.26432	5.40929	1.58824	2.67629	1.05785	1.2506
TLJ2593	Cj0973		0	0	0.651248	1.78852	1.57864	13.6879	1.11546	7.10662	0.495072	2.21372
TLJ2878	efp		0	0	0.650889	1.44881	1.23277	3.02587	4.88341	1.74411	0.635579	1.09676
TLJ4683	ruvB		0	0	0.650742	1.29147	1.50975	5.67954	0.952752	2.82872	2.7792	2.6232
TLJ3258	kpsF		0	0	0.650392	3.00029	1.78403	12.0674	0.727207	5.0165	0.464998	1.38758
TLJ3654	mog		0	0	0.649288	2.48815	2.13542	11.7624	1.03864	2.37392	0.714276	1.49386
TLJ2793	Cj0157c		0	0	0.647504	3.37384	1.19808	8.9194	1.21666	4.17076	1.49463	1.43
TLJ3043	hisA		0	0	0.645892	1.76962	3.05597	8.7469	0.884579	3.71131	0.725529	1.20067
TLJ4731	fabF		0	0	0.644526	4.67931	4.22429	27.8907	0.748277	4.48057	0.754007	1.36295
TLJ5254	Cjp50		0	0	0.644001	1.35575	1.04125	2.22402	1.63017	2.42693	0.396845	1.23474
TLJ4919	uvrB		0	0	0.64371	1.28078	1.5603	4.64501	0.900932	1.9785	0.758592	1.3191
TLJ4895	lysC		0	0	0.641361	1.11263	1.30394	2.17951	0.852116	1.64532	0.493818	1.02979
TLJ5043	secF	1	0	0	0.63292	1.15473	0.999811	3.21559	1.38817	1.56572	1.29669	1.20014
TLJ3764	Cj1287c		0	0	0.632119	6.25	1.11334	10.739	1.66319	3.82731	0.473763	1.54961
TLJ2820	Cj1090c		0	1	0.630954	2.12356	0.849889	8.27444	1.12551	6.57529	0.568009	1.33462
TLJ2902	Cj1725		0	0	0.627227	2.33901	1.36086	16.449	1.19382	4.64497	0.655468	1.28143
TLJ5167	purH		0	0	0.627171	2.22261	1.54419	18.5546	0.743935	6.04701	0.177158	1.04908
TLJ2956	Cj0620		0	0	0.624642	1.74133	1.5276	6.20992	0.880734	3.21516	0.684021	1.65755
TLJ5244	repA		0	0	0.623787	1.46813	1.44667	2.61977	2.16031	1.77901	0.454822	1.16798
TLJ5061	metK	1	0	0	0.619641	1.80102	2.82373	9.75871	1.32708	3.55138	0.22864	1.13153
TLJ3734	leuB		0	0	0.617313	4.22505	3.05413	30.4524	0.794189	6.56883	0.577257	1.38073
TLJ2607	Cj1562		0	0	0.615405	2.39101	1.42327	12.883	0.735978	6.54788	0.508479	1.15613
TLJ5138	NT01CJ0708		0	0	0.615288	3.98891	0.899197	6.70655	0.922872	1.8797	0.814521	1.91337
TLJ3248	fdhC		0	0	0.611619	3.74286	1.62163	13.5297	0.846024	2.17168	0.216702	1.16984
TLJ5190	Cj0353c		0	0	0.609052	0.832063	1.09772	1.84472	1.41173	1.81935	0.844411	1.09475
TLJ4755	purB		0	0	0.608914	1.39187	0.851999	4.20904	0.676555	2.39553	0.597213	1.43808
TLJ5280	Cjp32		0	0	0.608197	1.15162	0.760646	1.41755	0.667867	1.83954	1.24584	1.19241
TLJ4554	Cj1650		0	0	0.606036	1.37903	1.93998	4.75909	0.707727	2.8125	0.924315	1.13668
TLJ2687	fliQ		0	0	0.603446	1.22854	1.07559	1.85174	1.72702	1.49715	0.743292	1.1592
TLJ3309	asd		0	0	0.599283	1.53984	2.07568	6.25797	1.00456	2.81865	0.802564	1.32256
TLJ2629	rpmC		0	0	0.593356	2.68892	1.17621	27.2981	0.659241	14.3654	0.380974	1.4293
TLJ2945	cynT		0	0	0.589757	1.61547	1.53583	4.38175	1.08773	3.60859	0.760843	1.42366
TLJ2736	hypA		0	0	0.582096	5.05924	1.2355	10.4306	0.632054	2.93409	0.447656	1.24097
TLJ3610	Cj0544		0	0	0.578738	1.55053	1.35091	3.22203	1.13822	1.8862	0.474097	1.27649
TLJ2937	pcm		0	0	0.578529	3.7506	1.64303	10.1859	0.519073	5.99233	1.52883	3.17169
TLJ2702	Cj0510c		0	0	0.576905	1.86107	1.05223	4.4676	1.19194	1.74314	0.845943	1.28592
TLJ2848	rfbC		0	0	0.574356	3.3567	1.8968	14.4886	0.671273	3.55988	0.70005	1.44968
TLJ5154	purD		0	0	0.573866	1.38196	0.988589	2.63753	0.714218	1.76584	0.331379	1.26811
TLJ2640	rpmE		0	0	0.57304	1.39489	1.6081	2.561	1.55035	2.08527	0.35658	1.0731
TLJ5134	NT01CJ1116		0	0	0.571296	1.31373	0.714368	2.8085	0.559154	1.62219	0.729959	1.33011
TLJ2809	cetB		0	0	0.56901	1.18665	1.30707	2.49851	1.58083	1.80982	0.827749	1.1155
TLJ4739	metY		0	0	0.568791	2.4951	0.996767	4.58187	0.574149	3.30891	0.330095	1.18948
TLJ2668	acpP2		0	0	0.562903	2.59026	1.69443	9.93261	0.963451	4.39608	0.650155	1.32283
TLJ2834	Cj0267c		0	0	0.56057	3.33296	2.42776	6.25547	1.28732	2.40959	1.4759	1.26502
TLJ3863	typA		0	0	0.557828	0.805444	-3.64204	1.65904	2.53574	1.6496	2.45202	1.07327
TLJ3086	dnaQ		0	0	0.557686	1.13427	1.20676	2.60963	1.45228	2.01219	0.315068	1.07452
TLJ2616	Cj0715		0	0	0.55735	3.69738	1.90606	26.7406	0.694342	8.3506	0.221236	1.61772
TLJ4874	rsmA		0	0	0.556197	1.20227	3.41845	7.82033	1.20081	3.66293	0.419113	1.07824
TLJ4722	Cj0606		0	0	0.554595	2.34691	0.838814	11.3309	0.534471	4.67595	0.272329	1.23616
TLJ2662	Cj0423		0	0	0.55129	1.41655	0.939607	2.46546	1.47111	1.68529	0.54314	1.161
TLJ2869	Cj0399		0	0	0.55064	1.37618	0.572592	1.70665	1.00632	1.20532	0.533842	1.06385
TLJ5238	Cjp18		0	0	0.550542	1.45897	0.896388	2.48986	1.15359	1.8644	0.304073	1.07566
TLJ4736	Cj0701		0	0	0.548924	1.37399	0.958102	3.30246	0.491705	1.63862	0.410989	1.161
TLJ5231	virB8		0	0	0.544678	1.96139	0.551291	4.2794	0.61315	1.75298	0.301858	1.35447
TLJ2700	Cj1626c		0	0	0.54361	1.48992	1.19642	4.83879	0.997259	3.41029	0.261618	1.18057
TLJ5128	gatC		0	0	0.536393	1.14382	1.29333	2.79212	0.812038	1.48289	0.612092	1.09955
TLJ5213	atpC		0	0	0.535851	2.39636	1.13574	16.9993	0.848973	7.88612	0.417898	1.28995
TLJ3650	Cj1483c		0	0	0.534479	1.40091	2.19709	5.47717	1.30995	1.94577	1.54349	1.1923
TLJ4668	Cj0692c		0	0	0.532779	1.12161	1.58638	2.88266	2.37979	2.07293	1.36148	1.20041
TLJ4857	Cj0040		0	0	0.532494	1.45409	1.07784	7.49127	0.89148	2.89445	0.363516	1.38336
TLJ3831	ctsD		0	0	0.532033	1.7999	1.58266	3.14172	4.6995	4.11513	0.801596	1.1827
TLJ4879	Cj0599		0	0	0.529008	1.60537	1.27782	3.4907	3.19121	5.44074	0.681802	1.66591
TLJ2590	Cj1485c		0	0	0.527312	1.40579	0.727057	2.07849	0.958672	1.59554	0.378717	1.16391
TLJ4785	atpA		0	0	0.525908	1.08231	5.16627	9.69586	1.35334	3.32891	2.22044	1.19875
TLJ3692	cysQ		0	0	0.52516	1.4257	2.45961	6.81423	2.24409	2.90519	0.973884	1.53776
TLJ2624	Cj1561		0	0	0.524178	3.56885	0.847897	9.63681	0.783812	6.8883	0.404735	1.45143
TLJ3122	rpsB		0	0	0.524063	3.25806	0.430492	9.749	0.216734	4.45872	0.231646	1.12427
TLJ4688	Cj0826		0	0	0.523475	1.17037	1.41692	1.63109	2.33948	1.60525	0.592328	1.05266
TLJ2755	Cj0419		0	0	0.522655	1.52332	1.64239	6.89189	1.18189	2.09713	0.65374	1.19864
TLJ4801	rpsA		0	0	0.517441	2.36034	2.69402	34.6819	1.44543	12.0246	0.707601	1.28865
TLJ2802	Cj0993c		0	0	0.517114	1.33156	0.589433	1.8119	1.23152	2.10214	1.13051	1.57302
TLJ2615	dba		0	0	0.509511	1.55717	0.901874	2.95858	1.23323	2.22427	0.877613	1.20266
TLJ2917	ribA_6B		0	0	0.507347	3.10131	1.14164	13.0979	0.445976	3.62304	0.271582	1.16721
TLJ5180	Cj0683		0	0	0.506032	1.81982	2.16936	4.50881	1.48097	2.03959	2.01947	1.23639
TLJ2605	rpmF		0	0	0.502046	4.0349	2.37215	18.898	1.01441	13.0297	0.408806	1.52146
TLJ3780	rho		0	0	0.501378	1.70392	2.15277	9.11468	1.2024	2.96436	0.626719	1.37919
TLJ5234	ssb		0	0	0.501257	1.40988	0.671791	3.36294	0.520379	1.87024	0.321395	1.29154
TLJ2807	aroK		0	0	0.499857	3.19466	2.55163	11.5071	1.28659	5.59392	0.485734	1.22129
TLJ3123	Cj1132c		0	0	0.49797	1.80714	1.90387	5.4913	0.797695	2.87854	1.42141	1.38846
TLJ3283	purM	1	0	0	0.497019	1.58946	1.63641	6.01264	0.959146	3.16527	0.658593	1.1672
TLJ4705	Cj1062		0	0	0.495847	1.09417	2.06707	3.76304	0.728943	2.06215	0.667694	1.1591
TLJ2659	Cj1486c	1	0	0	0.494982	2.42591	1.56303	11.8882	1.24541	3.57	0.506118	1.60006
TLJ3613	Cj1449c		0	0	0.490567	2.83023	1.66552	14.1294	0.727357	4.12629	0.37197	1.16291
TLJ4591	map		0	0	0.485213	3.09752	3.75767	26.0882	1.26439	8.9545	0.370992	1.45114
TLJ4559	Cj1012c		0	0	0.483215	0.893473	1.38333	3.29017	0.992412	2.56211	0.9162	1.20145
TLJ3172	fliY	1	0	0	0.482759	0.986467	1.26977	4.08472	0.831518	2.89225	0.682137	1.40112
TLJ2644	Cj0564		0	0	0.482142	2.90878	1.51833	15.0896	1.12437	3.21534	0.589839	1.49891
TLJ3655	Cj0403		0	0	0.48167	3.86557	1.85884	36.392	1.26134	7.16269	0.294105	1.99291
TLJ2614	NT01CJ0059		0	0	0.480861	3.13967	0.873277	7.87272	0.696745	2.52484	0.643261	1.20342
TLJ2867	gmhA1		0	0	0.479214	3.54256	2.52306	26.3721	0.662108	3.4364	0.62169	1.42319
TLJ2756	Cj1388		0	1	0.477307	2.72973	1.01919	7.75252	0.524252	2.33494	0.209336	1.20308
TLJ3540	ligA		0	0	0.474328	1.43084	1.6053	5.82234	2.34335	2.73119	0.314737	1.12256
TLJ4614	Cj1560		0	0	0.473405	2.39937	1.01558	6.75792	1.77218	2.02981	0.428984	1.27192
TLJ3074	Cj0814		0	0	0.472625	1.59223	1.12757	9.13125	0.65417	2.85122	0.763427	1.2025
TLJ3676	uppS		0	0	0.468024	2.49804	3.03198	17.5233	1.50814	2.95415	1.36018	1.38358
TLJ2676	Cj0787		0	0	0.467557	1.25524	1.51797	3.21489	2.43922	2.16263	0.662186	1.15526
TLJ2731	Cj0202c		0	0	0.466421	5.24488	2.07038	36.6924	0.566727	4.66376	1.43333	3.30255
TLJ5249	Cjp41		0	0	0.465436	1.3488	0.577406	2.49925	0.544459	1.72329	0.233818	1.15719
TLJ4585	dapF		0	0	0.464857	1.8663	1.40383	5.04763	0.554599	3.54811	0.572708	1.35559
TLJ3277	hemB		0	0	0.459834	1.84978	1.41871	4.17971	0.846502	4.07729	0.532919	1.26456
TLJ3180	panC		0	0	0.452497	1.46711	3.32616	4.16184	2.04378	5.93433	0.745406	1.32929
TLJ2671	Cj0682		0	0	0.452392	1.42445	0.783297	2.80809	0.904842	2.10153	0.414574	1.10301
TLJ3018	Cj1172c		0	0	0.448109	2.85291	1.44056	13.9639	0.607283	7.96117	0.549188	1.46658
TLJ3249	Cj0373		0	0	0.446032	2.32247	2.48474	21.4536	0.861162	6.92731	0.367863	1.18383
TLJ2646	Cj0422c		0	0	0.442996	2.45404	0.900902	9.28248	0.602196	2.45777	0.198874	1.16922
TLJ2927	gmk		0	0	0.442155	1.51286	1.31745	4.23869	1.15508	2.21347	0.532863	1.26751
TLJ3813	tkt		0	0	0.440294	2.24423	1.88473	16.7897	0.647657	5.35054	0.790451	1.64868
TLJ2758	Cj0898		0	0	0.438866	3.14476	1.51948	18.9948	0.579768	3.27827	0.609189	1.53827
TLJ2612	Cj1632c	1	0	0	0.437285	4.25669	0.884109	26.7094	0.218912	5.70669	0.197329	1.38989
TLJ3129	Cj1589		0	0	0.437237	1.48694	1.99239	5.98112	0.805706	3.20992	0.294525	1.16589
TLJ3174	ispA		0	0	0.437138	2.31365	1.23259	17.2567	0.537944	7.33632	0.322929	1.206
TLJ3347	nusA		0	0	0.434703	2.35298	1.23991	5.02862	3.42879	2.26419	0.705011	1.37496
TLJ3595	Cj1164c		0	0	0.434207	2.2526	1.29453	14.8738	0.673564	4.37218	0.159474	1.09485
TLJ3274	fabH	1	0	0	0.433686	2.17195	3.34587	14.9213	1.07834	4.95729	0.942866	1.34495
TLJ2766	Cj0965c	1	0	0	0.432371	2.62317	1.36453	11.4787	0.55359	4.31925	0.261825	1.14513
TLJ3722	waaF		0	0	0.431656	2.05382	1.93466	12.264	1.81569	4.31388	0.288883	1.15256
TLJ2656	NT01CJ0516		0	0	0.431236	3.23816	1.21512	24.6045	0.3905	5.45519	0.294782	1.29287
TLJ2868	ribA_6A		0	0	0.43116	2.19519	1.44701	8.5334	75.6158	0.829372	0.43814	1.41988
TLJ3165	bioB		0	0	0.429834	1.44658	2.52449	5.67495	1.33522	2.51831	0.543612	1.19807
TLJ4810	pabB		0	0	0.426681	1.12938	7.2091	5.30805	2.53751	2.75713	2.66083	1.18144
TLJ2703	clpS		0	0	0.424716	6.97341	0.654403	14.9961	0.264915	4.82323	0.871597	2.93592
TLJ4575	Cj0418c		0	0	0.423491	1.36504	1.68166	3.41426	0.753759	2.19858	1.23567	1.4313
TLJ3819	ppk		0	0	0.422065	1.22585	1.1491	2.69816	0.547109	1.44578	0.810343	1.21419
TLJ3651	nusG		0	0	0.42017	1.69065	3.02718	21.4371	1.09336	3.61347	1.37252	2.01628
TLJ3250	Cj0559		0	0	0.416959	3.431	1.0338	8.01912	0.375222	3.96295	0.528895	1.55107
TLJ5271	virB10		0	0	0.415865	1.72663	1.17615	11.7599	0.810502	1.90255	0.33197	1.51119
TLJ3770	cjaB		0	0	0.412986	2.01688	1.02077	7.35022	0.562282	2.13713	0.40298	1.10356
TLJ2940	thiE		0	0	0.407677	2.22036	2.42489	12.4859	0.867012	4.75731	0.357852	1.26209
TLJ4587	murI		0	0	0.406663	2.75266	0.944613	18.1752	0.4972	8.95716	0.388912	1.40013
TLJ3037	frdB		0	0	0.401165	1.74654	1.23597	9.02439	0.366492	3.062	0.563743	1.25866
TLJ4664	NT01CJ0470		0	0	0.400911	1.83469	1.80663	13.8877	0.674332	3.2866	0.311815	1.28917
TLJ3449	Cj0946		0	0	0.400611	1.5181	1.1503	4.84057	0.717735	2.97357	0.519247	1.22843
TLJ2941	Cj0391c		0	0	0.400527	7.36075	0.849759	16.1876	0.389152	9.04831	0.626357	5.88023
TLJ4659	hemC		0	0	0.39466	1.59661	0.987116	7.70261	0.427872	2.849	0.434258	1.62186
TLJ2604	exbD1		0	0	0.393651	1.68301	1.09703	5.96119	0.88984	2.04609	0.465819	1.37245
TLJ5079	Cj0601c		0	0	0.393269	1.4826	2.32513	4.30328	4.35177	1.57657	1.19403	1.12259
TLJ2903	Cj0563		0	0	0.390451	1.75711	1.33217	5.24206	1.05743	2.66853	0.538049	1.29871
TLJ2665	Cj1575c	1	0	0	0.389896	3.44357	1.18183	13.1837	0.899262	4.30673	0.363262	1.48727
TLJ2680	rpmA		0	0	0.386849	2.76161	0.93185	8.86013	0.587959	2.62762	0.422085	1.39927
TLJ5118	cysM		0	0	0.383152	1.50501	1.43465	8.98958	0.561382	4.43682	0.928766	1.80714
TLJ3024	Cj0706		0	1	0.38128	6.69807	0.920362	40.1782	1.45072	47.9643	1.43431	4.08025
TLJ5108	Cj1063		0	0	0.379546	2.02105	1.37771	18.1911	0.708747	5.41735	0.280168	1.2656
TLJ4626	folD		0	0	0.379443	3.015	0.861083	8.24055	0.728341	7.91072	0.495745	1.66233
TLJ5194	Cj0256		0	0	0.377881	1.69591	1.35977	13.1959	1.01707	2.20358	0.278266	1.44886
TLJ3628	ribH	1	0	0	0.377593	1.45804	3.33731	14.0084	1.14112	3.25841	0.893796	1.33241
TLJ2900	Cj1224		0	0	0.377536	1.82468	1.73882	8.94783	0.997922	1.85686	0.444805	1.11464
TLJ2675	fdxB		0	0	0.374512	2.03297	1.38508	12.0988	0.517271	3.32022	0.385407	1.1608
TLJ4730	Cj0941c		0	0	0.369905	2.98101	1.50039	21.8975	0.853123	4.06313	0.372682	1.28622
TLJ3586	rplX		0	0	0.369448	4.72685	1.16133	19.6337	1.68282	3.51617	0.334097	1.44556
TLJ4720	moeA	1	0	0	0.368224	1.8951	1.18006	11.7711	0.539034	4.12591	0.543685	2.05682
TLJ2886	Cj0397c		0	0	0.365048	1.82999	1.21577	4.59216	1.43005	2.00466	0.560496	1.21744
TLJ3131	psd		0	0	0.362356	2.91933	0.9498	9.96654	0.511521	6.91714	0.301531	2.17901
TLJ3694	ptmA		0	0	0.36097	1.35444	0.896929	5.79066	0.698793	2.11631	0.245834	1.33109
TLJ2712	rimP		0	0	0.357623	3.34021	0.748389	10.4275	0.230278	3.40398	0.332845	1.40846
TLJ2635	Cj1203c		0	0	0.355918	1.8088	0.781483	3.31502	0.904024	2.08379	0.364619	1.32275
TLJ2611	rpmG		0	0	0.355169	1.55912	1.62434	8.33296	1.20243	3.94434	0.668993	1.46307
TLJ2887	Cj0977		0	0	0.355114	4.40821	1.23429	11.8646	0.547642	2.77089	2.84199	3.90542
TLJ2746	Cj0859c	1	0	0	0.35346	3.33362	2.45842	28.8995	0.263448	2.31361	0.324766	1.44221
TLJ2773	Cj1297		0	0	0.353038	2.41544	1.13525	10.5382	0.634361	2.34462	0.182363	1.24583
TLJ2861	Cj1207c		0	0	0.351101	3.20249	1.13437	9.37838	0.726091	2.28651	0.281548	1.29856
TLJ4770	fliI		0	0	0.349644	1.47411	1.17029	8.51701	0.552107	2.66129	0.344228	1.47598
TLJ4611	rbn		0	0	0.349096	5.25119	0.907808	19.1469	0.282816	3.62938	0.555103	2.17439
TLJ3349	Cj1643		0	0	0.347951	2.44623	0.903105	9.64309	0.254728	3.47509	0.277921	1.51585
TLJ4658	fabD		0	0	0.347292	3.95773	1.37716	17.7943	0.29552	4.61868	0.230916	1.42527
TLJ2655	NT01CJ0305		0	0	0.345775	2.05021	0.935756	22.9761	0.461965	12.2504	0.386082	1.89439
TLJ3580	Cj0915		0	0	0.335215	1.77621	1.81568	7.88296	0.927065	3.89115	0.399326	1.33463
TLJ5131	napD		0	0	0.329495	2.04242	1.19172	8.03819	0.447012	3.25477	0.451621	1.53443
TLJ5266	Cjp45		0	0	0.32872	1.09465	0.577961	1.76057	0.805638	1.39288	0.536541	1.11617
TLJ3108	Cj0111	1	0	0	0.327688	1.13889	1.05079	3.01509	1.07502	1.79771	0.700303	1.29231
TLJ4983	Cj0808c		0	0	0.325735	3.62396	0.824136	13.1351	0.469386	3.03987	0.21284	1.61459
TLJ2628	Cj0724		0	0	0.318799	1.91624	1.2017	14.0799	0.655298	5.21716	0.218961	1.72422
TLJ5232	Cjp07		0	0	0.317023	1.97382	1.21589	7.59718	0.721152	3.52095	0.285339	1.13196
TLJ3747	Cj0032		0	0	0.313889	2.42812	0.560548	12.1482	0.181305	3.69935	0.146369	1.06552
TLJ5282	Cjp42		0	0	0.313573	1.24352	1.43927	2.7708	1.19274	1.87599	0.300799	1.10064
TLJ3216	cas1		0	0	0.312548	1.92273	0.981639	7.12135	0.396439	3.22514	0.457893	1.30601
TLJ2654	infA		0	0	0.30687	3.05186	1.07643	26.794	0.466493	5.02736	0.344162	1.56607
TLJ3646	lolA		0	0	0.305467	1.79228	0.811757	5.16348	0.403086	2.49205	0.295351	1.1929
TLJ2718	Cj1242		0	0	0.304457	3.24946	1.19959	16.6797	0.572578	3.31885	0.587933	2.04362
TLJ3407	Cj0172c		0	0	0.303069	2.61453	1.10047	6.33543	0.4185	5.95171	0.39639	1.36737
TLJ2672	Cj0880c		0	0	0.300515	1.77568	0.295778	3.39568	0.285078	1.87878	0.185846	1.22851
TLJ3683	legF	1	0	0	0.286871	2.90056	1.58336	5.18899	1.27635	2.90085	0.327825	1.06798
TLJ2691	Cj1301		0	0	0.285779	3.3908	1.10543	15.339	0.447027	4.14736	0.382367	1.59464
TLJ2879	slyD		0	0	0.285581	1.53532	1.33288	7.58211	0.567306	1.98569	0.286846	1.34945
TLJ3005	ung		0	0	0.282595	1.72951	0.972044	5.81908	0.418785	3.12309	0.255459	1.35413
TLJ5208	infB		0	0	0.280354	4.89322	0.388273	19.7539	0.721043	21.6825	0.279189	1.5235
TLJ4798	pyrG		0	0	0.277235	1.74969	1.07665	17.9301	0.551674	4.26797	0.180403	1.62403
TLJ4972	rpoZ		0	0	0.271672	2.5589	1.21296	11.8206	0.4038	4.2384	0.230324	1.36855
TLJ2847	Cj0225		0	0	0.27125	1.40957	0.904483	5.1508	0.554326	2.05413	0.264954	1.30214
TLJ2876	Cj0454c		0	0	0.26978	2.38293	0.641896	9.06445	0.465025	2.72878	0.318967	1.17177
TLJ4725	iscS		0	0	0.267236	2.82903	3.12623	29.8036	0.751355	10.0223	0.180966	1.23974
TLJ2985	queC	1	0	0	0.266383	2.79225	2.92023	27.9809	1.17094	13.0469	0.349306	1.22336
TLJ2610	Cj0070c		0	0	0.265799	4.10074	1.12845	14.2963	0.404409	5.99694	0.233304	2.08415
TLJ2754	rbfA		0	0	0.263225	1.6735	1.14891	4.59113	0.613127	2.3466	0.353022	1.2797
TLJ2792	ybeY		0	0	0.26275	3.56021	1.24446	13.1542	0.261347	4.02278	0.230861	1.37831
TLJ5253	Cjp48		0	0	0.262307	1.6512	2.42528	6.45369	2.02071	2.40436	1.16348	1.27506
TLJ3666	gmhA2		0	0	0.25741	5.12649	0.937961	10.0402	1.103	3.27855	0.20964	1.53237
TLJ4858	Cj0926	1	0	0	0.256723	3.20184	0.453057	16.0742	0.365115	3.00961	0.214117	1.19837
TLJ2771	Cj1100		0	0	0.253972	2.8767	0.701753	8.75224	1.22052	2.52366	0.486064	1.53319
TLJ2720	Cj0972		0	0	0.251821	3.73889	0.574793	13.0297	0.278287	3.21682	0.237405	1.39877
TLJ4682	Cj0554		0	0	0.251091	2.20191	1.29923	7.60763	0.406915	3.75414	0.506497	1.52595
TLJ2957	rep		0	0	0.248551	3.2509	0.68129	9.60229	0.36641	6.32733	0.372915	1.77853
TLJ2915	pyrE		0	0	0.246021	2.26279	0.903758	4.81437	0.678826	2.40148	0.351388	1.67666
TLJ2673	Cj0258		0	0	0.242763	5.27914	0.490846	11.246	0.285282	2.6491	0.261793	1.2361
TLJ2724	Cj0350		0	0	0.240941	2.18868	0.45381	5.70796	0.317229	2.48232	0.185545	1.36894
TLJ2652	Cj0797c		0	0	0.236112	1.2339	0.512528	2.38761	0.598161	1.52924	0.27383	1.11453
TLJ2909	Cj0054c		0	0	0.234168	1.78881	0.878746	7.25439	0.652383	3.23846	0.359788	1.50137
TLJ3713	ubiA		0	0	0.232734	4.99194	1.86876	23.8108	0.604923	6.02265	0.340842	1.26365
TLJ2752	Cj1296		0	0	0.231341	1.56174	0.85013	8.63954	0.356726	2.1301	0.309918	1.25079
TLJ3028	bpt		0	0	0.229434	2.36286	1.48633	14.8832	0.536216	8.36212	0.222023	1.29788
TLJ2925	thyX		0	0	0.228605	1.96599	1.13985	9.04256	0.618553	2.84788	0.322704	1.21136
TLJ2664	Cj1501		0	0	0.228348	3.65934	0.925592	20.0114	0.352272	4.43776	0.215974	1.71751
TLJ2849	pth		0	0	0.224799	2.48531	0.427935	7.9488	0.161941	3.50202	0.177206	1.42819
TLJ2800	Cj0374		0	0	0.224391	1.68861	0.86568	4.90548	1.32654	4.45121	0.216111	1.11864
TLJ2753	Cj0125c		0	0	0.221814	3.92593	1.0904	30.8225	0.284349	3.79921	0.309823	1.93789
TLJ3027	Cj0796c		0	0	0.221074	2.37281	1.23542	16.0371	0.583545	7.9762	0.280128	1.22911
TLJ3724	hypE		0	0	0.219063	1.62799	1.16399	17.1316	0.414118	2.56238	0.269903	1.35325
TLJ4750	pTLJ03		0	0	0.218742	2.5129	0.567561	9.47618	0.165269	2.38378	0.186534	1.25197
TLJ5126	pTLJ03		0	0	0.217304	2.42102	0.529296	6.74387	0.163883	3.32784	0.115818	1.21799
TLJ2674	tatB		0	0	0.21569	2.98447	1.60302	25.8673	0.298546	2.98655	0.563694	2.49872
TLJ5207	pbpA		0	0	0.214367	1.66324	0.817984	7.20241	0.666151	2.83972	0.188913	1.29102
TLJ4841	flgM		0	0	0.210755	1.93812	1.59245	14.0728	0.719232	4.25118	0.498279	1.40645
TLJ5137	nusB		0	0	0.209631	2.14231	0.788078	3.82763	0.386265	3.60349	0.27065	1.2876
TLJ4563	hisI		0	0	0.208569	1.50402	1.43629	5.91404	0.533008	3.57928	0.480588	1.2912
TLJ2651	Cj0449c		0	0	0.205612	1.72826	0.316971	4.56363	0.240448	1.97847	0.312316	1.52084
TLJ3534	pTLJ03		0	0	0.205402	2.63889	0.61627	10.7078	0.264545	3.55553	0.143283	1.15095
TLJ2648	Cj0873c		0	0	0.203511	2.87872	0.566858	25.1055	0.233217	4.20216	0.181415	1.35966
TLJ2975	ccoO		0	0	0.202546	2.72738	0.963911	16.964	0.354308	3.37009	0.343649	1.39606
TLJ3225	hisG		0	0	0.201365	2.52012	1.92098	8.54807	0.537922	7.69194	0.275197	1.23737
TLJ4602	fdhD		0	0	0.201245	1.32901	0.720533	4.38526	0.348892	2.21861	0.331387	1.35813
TLJ3059	fabG	1	0	0	0.199983	0.577971	0.740182	6.52205	0.255197	2.24978	0.258028	1.36966
TLJ5260	Cjp09		0	0	0.198934	1.54223	1.51994	10.1845	0.715314	2.41205	0.109637	1.12687
TLJ5062	Cj0035c		0	0	0.191333	4.62885	1.69635	25.9522	0.54375	6.90242	0.357939	1.74931
TLJ2625	secE		0	0	0.189938	3.19904	0.829509	14.299	0.476262	4.66232	0.330042	1.62775
TLJ2729	cgb		0	0	0.185434	1.92013	0.689073	5.1661	0.311823	2.33027	0.513338	1.78106
TLJ2627	Cj1656c		0	0	0.178662	2.14753	0.805285	12.7637	0.325722	4.52112	0.126244	1.32878
TLJ2693	Cj0550		0	0	0.178276	2.28128	0.500353	11.4591	0.19734	3.6466	0.161915	1.27719
TLJ4643	htrB		0	0	0.174808	2.47197	0.852814	11.0244	0.462665	3.14399	0.233116	1.20471
TLJ2647	Cj1255		0	0	0.172719	2.32309	0.537531	7.12348	0.256705	2.05296	0.132715	1.12007
TLJ3627	ilvH		0	0	0.171913	1.75008	0.716939	11.2314	0.374374	2.71152	0.141503	1.28276
TLJ4749	pTLJ03		0	0	0.171486	1.63661	0.404369	5.55451	0.644467	2.30025	0.115076	1.17398
TLJ3760	ilvA		0	0	0.169116	1.61656	0.418961	6.13905	0.335444	2.54768	0.132988	1.19788
TLJ2638	Cj0839c		0	0	0.167754	2.38291	0.542935	27.5194	0.198579	4.16489	0.227377	1.76338
TLJ2588	Cj0748		0	0	0.166436	2.08275	1.06825	35.1209	0.512906	13.785	0.294011	1.85082
TLJ5117	Cj1235		0	0	0.164073	1.7903	0.889903	4.75	0.353638	4.19	0.298463	1.19407
TLJ2690	Cj1639		0	0	0.163975	3.76291	0.520676	20.8757	0.29076	5.95363	0.293399	2.04128
TLJ3022	purC		0	0	0.161045	3.13209	0.86483	17.1397	0.359283	8.9238	0.666568	3.38631
TLJ2864	Cj0874c	1	0	0	0.155291	1.83251	0.972271	7.74724	0.403326	2.89632	0.157204	1.13214
TLJ2964	Cj1387c		0	0	0.155013	2.6429	1.08816	14.825	0.341401	5.93709	0.259074	1.46137
TLJ2762	pTLJ03		0	0	0.151817	1.96631	0.75554	9.6844	0.349723	2.54231	0.180312	1.12757
TLJ2944	Cj1555c		0	0	0.144603	3.16124	0.895933	19.6282	0.624323	14.7136	0.249407	1.68316
TLJ2751	Cj1112c		0	0	0.139187	2.46068	0.836707	15.7759	0.287662	3.97926	0.257706	1.57377
TLJ2589	Cj0416		0	0	0.134744	1.73144	1.23971	8.45629	0.483807	5.47976	0.142425	1.18034
TLJ2606	perR		0	0	0.131048	1.381	0.80296	12.3923	0.350284	3.76312	0.206633	1.35196
TLJ3300	ribA_12		0	0	0.130394	1.76747	0.481566	6.15041	0.200129	2.8151	0.189995	1.10553
TLJ5255	Cjp52		0	0	0.124767	1.19402	0.362935	5.71474	0.363965	2.90473	0.105014	1.31148
TLJ3221	Cj1544c		0	0	0.123139	1.85422	1.27727	17.3533	0.455329	2.03645	0.32059	1.13573
TLJ2619	Cj1057c		0	0	0.11959	1.75809	0.359611	5.88911	0.219457	2.64167	0.20608	1.52447
TLJ2602	metC_prime_1		0	0	0.113869	2.82812	0.570018	23.6716	0.672328	22.6983	0.24329	2.01129
TLJ5031	trpF		0	0	0.107431	1.77105	0.36064	7.31602	0.141935	3.53421	0.216185	1.44585
TLJ2697	hypC		0	0	0.103169	1.74769	0.282528	7.18852	0.45616	5.19058	0.197602	1.53801
TLJ2617	Cj0816		0	0	0.102843	1.44668	0.843228	10.3728	0.422177	4.88355	0.186003	1.31793
TLJ2759	flaG		0	0	0.102223	1.79263	0.516751	6.83169	0.314977	3.1345	0.296148	1.35822
TLJ2986	Cj0951c		0	0	0.0986415	1.8796	0.477415	9.79452	0.160779	3.22032	0.200729	1.72122
TLJ5262	Cjp22		0	0	0.0870579	1.64023	1.10306	29.0088	0.240468	3.24042	0.328231	1.56843
TLJ4751	pTLJ03		0	0	0.0820919	1.7323	0.358158	9.23633	0.082727	2.93797	0.107519	1.19026
TLJ3261	waaD		0	0	-0.895103	1.32614	8.41028	2.15221	3.99034	2.02179	26.6342	1.18084
TLJ3085	Cj1709c		0	0	-3.52475	1.83157	5.32738	2.38715	2.83301	2.63922	0.93745	1.04435
TLJ4686	Cj0760		0	0	-3.5567	1.33637	6.00064	2.24571	3.95085	2.47142	1.3962	1.08255
TLJ2596	rpmJ		0	0	-4.97507	1.39788	15.6403	16.9494	5.1925	4.21611	3.35571	1.14965
TLJ3176	Cj1669c		0	0	-6.31227	1.6708	1.66929	1.34896	2.49456	2.00886	-11.3425	1.15721
TLJ5193	dnaX		0	0	-6.97285	1.21026	0.953846	1.52673	1.49454	1.41487	5.77578	1.07285
TLJ3880	wlaG		0	0	-122.85	2.12995	-8.2874	1.94505	1.55132	2.15139	16.8684	1.13287

## Sheet: Key
Column name
strain_ID	C. jejuni protein expressing strain identifier
Gene_Name	Gene name
Known antigen	(1) indicates previously identified as an antigen. Referneces in text
Rabbit_anti-C.jejuni positive	(0) negative or (1) called positive in microarays based on signals with rabbit anti-C. jejuni antisera over 4-fold that of GST signal (Fip) and over 3-fold that of background (Fib)
Mouse_anti-C.jejuni positive	(0) negative or (1) called positive in microarays based on signals with mouse anti-C. jejuni antisera over 4-fold that of GST signal (Fip) and over 3-fold that of background (Fib)
Fip_c	Fip for rabbit anti-C. jejuni antisera
Fib_c	Fib for rabbit anti-C. jejuni antisera
Fip_e	Fip for rabbit anti-E.coli antisera
Fib_e	Fib for rabbit anti-E.coli antisera
Fip_s	Fip for rabbit anti-Salmonella antisera
Fib_s	Fib for rabbit anti-Salmonella antisera
Fip_h	Fip for healthy human antisera
Fib_h	Fib for healthy human antisera
